# Supplementary material for: A fast and efficient python library for interfacing with the Biological Magnetic Resonance Data Bank
Source: BMC Bioinformatics. 2017 Mar 17;18:175. doi: 10.1186/s12859-017-1580-5 (PMC5356280; doi:10.1186/s12859-017-1580-5)
Supplement: Additional file 2: — Profile of nmrstarlib execution. (TXT 27 kb) [file 12859_2017_1580_MOESM2_ESM.txt]

         35012434 function calls (33173726 primitive calls) in 15.775 seconds

   Ordered by: standard name

   ncalls  tottime  percall  cumtime  percall filename:lineno(function)
        3    0.000    0.000    0.000    0.000 <frozen importlib._bootstrap>:119(release)
        3    0.000    0.000    0.000    0.000 <frozen importlib._bootstrap>:159(__init__)
        3    0.000    0.000    0.000    0.000 <frozen importlib._bootstrap>:163(__enter__)
        3    0.000    0.000    0.000    0.000 <frozen importlib._bootstrap>:170(__exit__)
        3    0.000    0.000    0.000    0.000 <frozen importlib._bootstrap>:176(_get_module_lock)
        3    0.000    0.000    0.000    0.000 <frozen importlib._bootstrap>:190(cb)
      4/1    0.000    0.000    0.006    0.006 <frozen importlib._bootstrap>:214(_call_with_frames_removed)
        3    0.000    0.000    0.000    0.000 <frozen importlib._bootstrap>:225(_verbose_message)
        3    0.000    0.000    0.000    0.000 <frozen importlib._bootstrap>:310(__init__)
        3    0.000    0.000    0.000    0.000 <frozen importlib._bootstrap>:314(__enter__)
        3    0.000    0.000    0.000    0.000 <frozen importlib._bootstrap>:321(__exit__)
       12    0.000    0.000    0.000    0.000 <frozen importlib._bootstrap>:324(<genexpr>)
        2    0.000    0.000    0.000    0.000 <frozen importlib._bootstrap>:35(_new_module)
        3    0.000    0.000    0.000    0.000 <frozen importlib._bootstrap>:372(__init__)
        5    0.000    0.000    0.000    0.000 <frozen importlib._bootstrap>:406(cached)
        3    0.000    0.000    0.000    0.000 <frozen importlib._bootstrap>:419(parent)
        3    0.000    0.000    0.000    0.000 <frozen importlib._bootstrap>:427(has_location)
        3    0.000    0.000    0.000    0.000 <frozen importlib._bootstrap>:510(_init_module_attrs)
        3    0.000    0.000    0.003    0.001 <frozen importlib._bootstrap>:570(module_from_spec)
      3/1    0.000    0.000    0.007    0.007 <frozen importlib._bootstrap>:659(_load_unlocked)
        3    0.000    0.000    0.000    0.000 <frozen importlib._bootstrap>:716(find_spec)
        3    0.000    0.000    0.000    0.000 <frozen importlib._bootstrap>:74(__init__)
        3    0.000    0.000    0.000    0.000 <frozen importlib._bootstrap>:789(find_spec)
        9    0.000    0.000    0.000    0.000 <frozen importlib._bootstrap>:852(__enter__)
        9    0.000    0.000    0.000    0.000 <frozen importlib._bootstrap>:856(__exit__)
        3    0.000    0.000    0.001    0.000 <frozen importlib._bootstrap>:879(_find_spec)
      3/1    0.000    0.000    0.007    0.007 <frozen importlib._bootstrap>:939(_find_and_load_unlocked)
        3    0.000    0.000    0.000    0.000 <frozen importlib._bootstrap>:94(acquire)
      3/1    0.000    0.000    0.007    0.007 <frozen importlib._bootstrap>:966(_find_and_load)
        3    0.000    0.000    0.000    0.000 <frozen importlib._bootstrap>:996(_handle_fromlist)
        9    0.000    0.000    0.000    0.000 <frozen importlib._bootstrap_external>:1061(_path_importer_cache)
        3    0.000    0.000    0.001    0.000 <frozen importlib._bootstrap_external>:1098(_get_spec)
        3    0.000    0.000    0.001    0.000 <frozen importlib._bootstrap_external>:1130(find_spec)
        3    0.000    0.000    0.000    0.000 <frozen importlib._bootstrap_external>:1207(_get_spec)
        7    0.000    0.000    0.001    0.000 <frozen importlib._bootstrap_external>:1212(find_spec)
        4    0.000    0.000    0.000    0.000 <frozen importlib._bootstrap_external>:243(cache_from_source)
        3    0.000    0.000    0.000    0.000 <frozen importlib._bootstrap_external>:339(_get_cached)
        7    0.000    0.000    0.000    0.000 <frozen importlib._bootstrap_external>:34(_relax_case)
       35    0.000    0.000    0.000    0.000 <frozen importlib._bootstrap_external>:363(_verbose_message)
        2    0.000    0.000    0.000    0.000 <frozen importlib._bootstrap_external>:379(_check_name_wrapper)
        2    0.000    0.000    0.000    0.000 <frozen importlib._bootstrap_external>:416(_validate_bytecode_header)
        4    0.000    0.000    0.000    0.000 <frozen importlib._bootstrap_external>:45(_r_long)
        2    0.000    0.000    0.000    0.000 <frozen importlib._bootstrap_external>:471(_compile_bytecode)
       33    0.000    0.000    0.000    0.000 <frozen importlib._bootstrap_external>:50(_path_join)
        3    0.000    0.000    0.000    0.000 <frozen importlib._bootstrap_external>:510(spec_from_file_location)
       33    0.000    0.000    0.000    0.000 <frozen importlib._bootstrap_external>:52(<listcomp>)
        4    0.000    0.000    0.000    0.000 <frozen importlib._bootstrap_external>:56(_path_split)
        2    0.000    0.000    0.000    0.000 <frozen importlib._bootstrap_external>:653(create_module)
      2/1    0.000    0.000    0.007    0.007 <frozen importlib._bootstrap_external>:656(exec_module)
       12    0.000    0.000    0.000    0.000 <frozen importlib._bootstrap_external>:68(_path_stat)
        2    0.000    0.000    0.001    0.001 <frozen importlib._bootstrap_external>:726(get_code)
        3    0.000    0.000    0.000    0.000 <frozen importlib._bootstrap_external>:78(_path_is_mode_type)
        2    0.000    0.000    0.000    0.000 <frozen importlib._bootstrap_external>:783(__init__)
        2    0.000    0.000    0.000    0.000 <frozen importlib._bootstrap_external>:808(get_filename)
        2    0.000    0.000    0.001    0.000 <frozen importlib._bootstrap_external>:813(get_data)
        2    0.000    0.000    0.000    0.000 <frozen importlib._bootstrap_external>:823(path_stats)
        3    0.000    0.000    0.000    0.000 <frozen importlib._bootstrap_external>:87(_path_isfile)
        1    0.000    0.000    0.000    0.000 <frozen importlib._bootstrap_external>:889(__init__)
        1    0.000    0.000    0.003    0.003 <frozen importlib._bootstrap_external>:900(create_module)
        1    0.000    0.000    0.000    0.000 <frozen importlib._bootstrap_external>:908(exec_module)
        1    0.000    0.000   15.774   15.774 <string>:1(<module>)
        1    0.000    0.000    0.000    0.000 <string>:12(__new__)
        1    0.000    0.000    0.000    0.000 __init__.py:271(loads)
        1    0.000    0.000    0.000    0.000 __init__.py:42(normalize_encoding)
        1    0.000    0.000    0.007    0.007 __init__.py:69(search_function)
        1    0.000    0.000    0.000    0.000 _collections_abc.py:611(items)
        1    0.000    0.000    0.000    0.000 _collections_abc.py:631(__init__)
       53    0.000    0.000    0.001    0.000 _collections_abc.py:675(__iter__)
        7    0.000    0.000    0.000    0.000 _policybase.py:277(_sanitize_header)
        8    0.000    0.000    0.000    0.000 _policybase.py:289(header_source_parse)
        7    0.000    0.000    0.000    0.000 _policybase.py:307(header_fetch_parse)
        1    1.236    1.236    1.690    1.690 bmrblex.py:37(transform_text)
  1838667    7.596    0.000   11.293    0.000 bmrblex.py:83(bmrblex)
        4    0.000    0.000    0.000    0.000 client.py:1038(putheader)
        1    0.000    0.000    0.157    0.157 client.py:1066(endheaders)
        1    0.000    0.000    0.157    0.157 client.py:1081(request)
        1    0.000    0.000    0.000    0.000 client.py:1085(_set_content_length)
        1    0.000    0.000    0.157    0.157 client.py:1109(_send_request)
        1    0.000    0.000    0.000    0.000 client.py:1111(<listcomp>)
        1    0.000    0.000    0.046    0.046 client.py:1130(getresponse)
        1    0.000    0.000    0.001    0.001 client.py:179(parse_headers)
        1    0.000    0.000    0.000    0.000 client.py:212(__init__)
        1    0.000    0.000    0.045    0.045 client.py:242(_read_status)
        1    0.000    0.000    0.045    0.045 client.py:275(begin)
        1    0.000    0.000    0.000    0.000 client.py:355(_check_close)
        1    0.000    0.000    0.000    0.000 client.py:385(_close_conn)
        1    0.000    0.000    0.000    0.000 client.py:390(close)
        1    0.000    0.000    0.000    0.000 client.py:402(flush)
        1    0.001    0.001    1.347    1.347 client.py:422(read)
        1    0.000    0.000    1.346    1.346 client.py:576(_safe_read)
        1    0.000    0.000    0.000    0.000 client.py:707(info)
        1    0.000    0.000    0.000    0.000 client.py:726(__init__)
        1    0.000    0.000    0.000    0.000 client.py:769(_get_hostport)
        1    0.000    0.000    0.157    0.157 client.py:823(connect)
        1    0.000    0.000    0.000    0.000 client.py:832(close)
        1    0.000    0.000    0.157    0.157 client.py:846(send)
        5    0.000    0.000    0.000    0.000 client.py:894(_output)
        1    0.000    0.000    0.157    0.157 client.py:901(_send_output)
        1    0.000    0.000    0.000    0.000 client.py:915(putrequest)
        1    0.000    0.000    0.000    0.000 codecs.py:93(__new__)
        1    0.000    0.000    0.000    0.000 decoder.py:283(__init__)
        1    0.000    0.000    0.000    0.000 decoder.py:31(__init__)
        1    0.000    0.000    0.000    0.000 decoder.py:334(decode)
        1    0.000    0.000    0.000    0.000 decoder.py:345(raw_decode)
        2    0.000    0.000    0.000    0.000 enum.py:209(__call__)
        2    0.000    0.000    0.000    0.000 enum.py:453(__new__)
        2    0.000    0.000    0.000    0.000 feedparser.py:122(pushlines)
        2    0.000    0.000    0.000    0.000 feedparser.py:125(__iter__)
       11    0.000    0.000    0.000    0.000 feedparser.py:128(__next__)
        1    0.000    0.000    0.000    0.000 feedparser.py:139(__init__)
        1    0.000    0.000    0.000    0.000 feedparser.py:148(<lambda>)
        1    0.000    0.000    0.001    0.001 feedparser.py:175(feed)
        2    0.000    0.000    0.001    0.000 feedparser.py:180(_call_parse)
        1    0.000    0.000    0.000    0.000 feedparser.py:186(close)
        1    0.000    0.000    0.000    0.000 feedparser.py:199(_new_message)
        1    0.000    0.000    0.000    0.000 feedparser.py:209(_pop_message)
        2    0.000    0.000    0.001    0.000 feedparser.py:217(_parsegen)
        1    0.000    0.000    0.000    0.000 feedparser.py:470(_parse_headers)
        1    0.000    0.000    0.000    0.000 feedparser.py:53(__init__)
        1    0.000    0.000    0.000    0.000 feedparser.py:69(close)
       11    0.000    0.000    0.000    0.000 feedparser.py:75(readline)
        1    0.000    0.000    0.000    0.000 feedparser.py:98(push)
        1    0.000    0.000    0.000    0.000 genericpath.py:27(isfile)
        1    0.000    0.000    0.000    0.000 genericpath.py:39(isdir)
        1    0.000    0.000    0.000    0.000 idna.py:146(Codec)
        1    0.000    0.000    0.000    0.000 idna.py:147(encode)
        1    0.000    0.000    0.000    0.000 idna.py:218(IncrementalEncoder)
        1    0.000    0.000    0.000    0.000 idna.py:253(IncrementalDecoder)
        1    0.000    0.000    0.000    0.000 idna.py:292(StreamWriter)
        1    0.000    0.000    0.000    0.000 idna.py:295(StreamReader)
        1    0.000    0.000    0.006    0.006 idna.py:3(<module>)
        1    0.000    0.000    0.000    0.000 idna.py:300(getregentry)
        2    0.000    0.000    0.000    0.000 message.py:121(__init__)
        4    0.000    0.000    0.000    0.000 message.py:30(_splitparam)
        1    0.000    0.000    0.000    0.000 message.py:304(set_payload)
        9    0.000    0.000    0.000    0.000 message.py:463(get)
        8    0.000    0.000    0.000    0.000 message.py:480(set_raw)
        4    0.000    0.000    0.000    0.000 message.py:565(get_content_type)
        3    0.000    0.000    0.000    0.000 message.py:589(get_content_maintype)
        1    0.000    0.000   14.213   14.213 nmrstarlib.py:148(_build_starfile)
       28    0.001    0.000   12.522    0.447 nmrstarlib.py:184(_build_saveframe)
       53    0.913    0.017   12.494    0.236 nmrstarlib.py:230(_build_loop)
       53    1.377    0.026    1.387    0.026 nmrstarlib.py:257(<listcomp>)
        1    0.000    0.000    0.000    0.000 nmrstarlib.py:368(_is_nmrstar)
        1    0.001    0.001    0.006    0.006 nmrstarlib.py:381(_is_json)
        1    0.000    0.000    0.000    0.000 nmrstarlib.py:477(_generate_filenames)
        1    0.000    0.000    0.207    0.207 nmrstarlib.py:504(_generate_handles)
        1    0.001    0.001   15.774   15.774 nmrstarlib.py:520(read_files)
        1    0.000    0.000    0.000    0.000 nmrstarlib.py:538(__init__)
        1    0.000    0.000    0.207    0.207 nmrstarlib.py:545(open)
        1    0.000    0.000    0.000    0.000 nmrstarlib.py:602(is_compressed)
        1    0.000    0.000    0.000    0.000 nmrstarlib.py:624(is_url)
        1    0.000    0.000    0.000    0.000 nmrstarlib.py:71(__init__)
        1    0.000    0.000   15.566   15.566 nmrstarlib.py:83(read)
       52    0.000    0.000    0.000    0.000 os.py:678(__getitem__)
       53    0.000    0.000    0.000    0.000 os.py:701(__iter__)
       52    0.000    0.000    0.000    0.000 os.py:754(encode)
      104    0.000    0.000    0.000    0.000 os.py:758(decode)
        4    0.000    0.000    0.000    0.000 parse.py:100(_coerce_args)
        2    0.000    0.000    0.000    0.000 parse.py:288(urlparse)
        1    0.000    0.000    0.000    0.000 parse.py:313(_splitnetloc)
        2    0.000    0.000    0.000    0.000 parse.py:321(urlsplit)
        1    0.000    0.000    0.000    0.000 parse.py:527(unquote)
        1    0.000    0.000    0.000    0.000 parse.py:861(unwrap)
        1    0.000    0.000    0.001    0.001 parse.py:870(splittype)
        1    0.000    0.000    0.001    0.001 parse.py:883(splithost)
        4    0.000    0.000    0.000    0.000 parse.py:89(_noop)
        1    0.000    0.000    0.000    0.000 parse.py:945(splittag)
        1    0.000    0.000    0.000    0.000 parser.py:18(__init__)
        1    0.000    0.000    0.001    0.001 parser.py:42(parse)
        1    0.000    0.000    0.001    0.001 parser.py:60(parsestr)
        3    0.000    0.000    0.002    0.001 re.py:222(compile)
        3    0.000    0.000    0.002    0.001 re.py:278(_compile)
        2    0.000    0.000    0.000    0.000 request.py:1154(__init__)
        1    0.000    0.000    0.000    0.000 request.py:1160(do_request_)
        1    0.000    0.000    0.202    0.202 request.py:1200(do_open)
        1    0.000    0.000    0.000    0.000 request.py:1213(<genexpr>)
        4    0.000    0.000    0.000    0.000 request.py:1226(<genexpr>)
        1    0.000    0.000    0.202    0.202 request.py:1267(http_open)
        1    0.000    0.000    0.000    0.000 request.py:1276(__init__)
        1    0.000    0.000    0.207    0.207 request.py:139(urlopen)
        1    0.000    0.000    0.001    0.001 request.py:2383(getproxies_environment)
        1    0.000    0.000    0.000    0.000 request.py:247(request_host)
        1    0.000    0.000    0.001    0.001 request.py:265(__init__)
        3    0.000    0.000    0.000    0.000 request.py:283(full_url)
        1    0.000    0.000    0.001    0.001 request.py:289(full_url)
        3    0.000    0.000    0.000    0.000 request.py:302(data)
        1    0.000    0.000    0.000    0.000 request.py:306(data)
        1    0.000    0.000    0.001    0.001 request.py:320(_parse)
        1    0.000    0.000    0.000    0.000 request.py:328(get_method)
        1    0.000    0.000    0.000    0.000 request.py:333(get_full_url)
        1    0.000    0.000    0.000    0.000 request.py:344(has_proxy)
        2    0.000    0.000    0.000    0.000 request.py:351(add_unredirected_header)
        2    0.000    0.000    0.000    0.000 request.py:355(has_header)
        1    0.000    0.000    0.000    0.000 request.py:374(__init__)
       10    0.001    0.000    0.002    0.000 request.py:385(add_handler)
        2    0.000    0.000    0.202    0.101 request.py:436(_call_chain)
        1    0.000    0.000    0.204    0.204 request.py:447(open)
        1    0.000    0.000    0.202    0.202 request.py:475(_open)
        1    0.000    0.000    0.003    0.003 request.py:515(build_opener)
        9    0.000    0.000    0.000    0.000 request.py:554(add_parent)
       16    0.000    0.000    0.000    0.000 request.py:561(__lt__)
        1    0.000    0.000    0.000    0.000 request.py:574(http_response)
        1    0.000    0.000    0.001    0.001 request.py:728(__init__)
        1    0.000    0.000    0.000    0.000 socket.py:129(__init__)
        1    0.000    0.000    0.000    0.000 socket.py:208(makefile)
        1    0.000    0.000    0.000    0.000 socket.py:393(_decref_socketios)
        1    0.000    0.000    0.000    0.000 socket.py:399(_real_close)
        2    0.000    0.000    0.000    0.000 socket.py:403(close)
        1    0.000    0.000    0.000    0.000 socket.py:549(__init__)
     1213    0.007    0.000    1.377    0.001 socket.py:561(readinto)
     1214    0.004    0.000    0.004    0.000 socket.py:600(readable)
        1    0.000    0.000    0.000    0.000 socket.py:638(close)
        1    0.000    0.000    0.156    0.156 socket.py:677(create_connection)
        1    0.000    0.000    0.113    0.113 socket.py:715(getaddrinfo)
        2    0.000    0.000    0.000    0.000 socket.py:87(_intenum_converter)
        4    0.000    0.000    0.001    0.000 sre_compile.py:221(_compile_charset)
        4    0.001    0.000    0.001    0.000 sre_compile.py:248(_optimize_charset)
        2    0.000    0.000    0.000    0.000 sre_compile.py:374(_mk_bitmap)
        2    0.000    0.000    0.000    0.000 sre_compile.py:376(<listcomp>)
        2    0.000    0.000    0.000    0.000 sre_compile.py:379(_bytes_to_codes)
        4    0.000    0.000    0.000    0.000 sre_compile.py:386(_simple)
        1    0.000    0.000    0.000    0.000 sre_compile.py:391(_generate_overlap_table)
        3    0.000    0.000    0.001    0.000 sre_compile.py:412(_compile_info)
        6    0.000    0.000    0.000    0.000 sre_compile.py:513(isstring)
        3    0.000    0.000    0.001    0.000 sre_compile.py:516(_code)
        3    0.000    0.000    0.002    0.001 sre_compile.py:531(compile)
     11/3    0.000    0.000    0.001    0.000 sre_compile.py:64(_compile)
       11    0.000    0.000    0.000    0.000 sre_parse.py:105(__init__)
       15    0.000    0.000    0.000    0.000 sre_parse.py:153(__len__)
       35    0.000    0.000    0.000    0.000 sre_parse.py:157(__getitem__)
        4    0.000    0.000    0.000    0.000 sre_parse.py:161(__setitem__)
       12    0.000    0.000    0.000    0.000 sre_parse.py:165(append)
    19/11    0.000    0.000    0.000    0.000 sre_parse.py:167(getwidth)
        3    0.000    0.000    0.000    0.000 sre_parse.py:217(__init__)
       36    0.000    0.000    0.000    0.000 sre_parse.py:226(__next)
       30    0.000    0.000    0.000    0.000 sre_parse.py:242(match)
       27    0.000    0.000    0.000    0.000 sre_parse.py:247(get)
       18    0.000    0.000    0.000    0.000 sre_parse.py:276(tell)
      7/3    0.000    0.000    0.001    0.000 sre_parse.py:429(_parse_sub)
      7/3    0.000    0.000    0.001    0.000 sre_parse.py:491(_parse)
        3    0.000    0.000    0.000    0.000 sre_parse.py:70(__init__)
       14    0.000    0.000    0.000    0.000 sre_parse.py:75(groups)
        4    0.000    0.000    0.000    0.000 sre_parse.py:78(opengroup)
        3    0.000    0.000    0.000    0.000 sre_parse.py:797(fix_flags)
        3    0.000    0.000    0.001    0.000 sre_parse.py:819(parse)
        4    0.000    0.000    0.000    0.000 sre_parse.py:90(closegroup)
        1    0.000    0.000    0.003    0.003 stringprep.py:6(<module>)
        7    0.000    0.000    0.000    0.000 utils.py:51(_has_surrogates)
        4    0.000    0.000    0.000    0.000 {built-in method __new__ of type object at 0x7f350d9684a0}
        9    0.000    0.000    0.000    0.000 {built-in method _bisect.insort}
        2    0.000    0.000    0.000    0.000 {built-in method _imp._fix_co_filename}
        9    0.000    0.000    0.000    0.000 {built-in method _imp.acquire_lock}
        1    0.003    0.003    0.003    0.003 {built-in method _imp.create_dynamic}
        1    0.000    0.000    0.000    0.000 {built-in method _imp.exec_dynamic}
        2    0.000    0.000    0.000    0.000 {built-in method _imp.is_builtin}
        3    0.000    0.000    0.000    0.000 {built-in method _imp.is_frozen}
       12    0.000    0.000    0.000    0.000 {built-in method _imp.release_lock}
        1    0.106    0.106    0.113    0.113 {built-in method _socket.getaddrinfo}
        3    0.000    0.000    0.000    0.000 {built-in method _sre.compile}
        6    0.000    0.000    0.000    0.000 {built-in method _thread.allocate_lock}
        6    0.000    0.000    0.000    0.000 {built-in method _thread.get_ident}
        5    0.000    0.000    0.000    0.000 {built-in method builtins.__build_class__}
        1    0.000    0.000    0.007    0.007 {built-in method builtins.__import__}
        1    0.000    0.000    0.000    0.000 {built-in method builtins.all}
        3    0.000    0.000    0.000    0.000 {built-in method builtins.any}
       10    0.001    0.000    0.001    0.000 {built-in method builtins.dir}
      3/1    0.000    0.000   15.775   15.775 {built-in method builtins.exec}
       22    0.000    0.000    0.000    0.000 {built-in method builtins.getattr}
       54    0.000    0.000    0.000    0.000 {built-in method builtins.hasattr}
      132    0.000    0.000    0.000    0.000 {built-in method builtins.isinstance}
13727366/13727360    1.386    0.000    1.386    0.000 {built-in method builtins.len}
       32    0.000    0.000    0.000    0.000 {built-in method builtins.min}
1838667/1    0.466    0.000   15.774   15.774 {built-in method builtins.next}
       11    0.000    0.000    0.000    0.000 {built-in method builtins.ord}
        1    0.000    0.000    0.000    0.000 {built-in method builtins.setattr}
        4    0.000    0.000    0.000    0.000 {built-in method from_bytes}
        1    0.000    0.000    0.000    0.000 {built-in method fromkeys}
        2    0.000    0.000    0.000    0.000 {built-in method marshal.loads}
        2    0.000    0.000    0.000    0.000 {built-in method posix.getcwd}
       14    0.001    0.000    0.001    0.000 {built-in method posix.stat}
        1    0.000    0.000    0.000    0.000 {function HTTPResponse.close at 0x7f3501aa4c80}
        1    0.000    0.000    0.000    0.000 {function HTTPResponse.flush at 0x7f3501aa4d08}
     1213    0.006    0.000    0.006    0.000 {method '_checkClosed' of '_io._IOBase' objects}
     1213    0.003    0.000    0.006    0.000 {method '_checkReadable' of '_io._IOBase' objects}
  5848234    0.350    0.000    0.350    0.000 {method 'append' of 'collections.deque' objects}
  1837943    0.153    0.000    0.153    0.000 {method 'append' of 'list' objects}
  1838665    0.134    0.000    0.134    0.000 {method 'appendleft' of 'collections.deque' objects}
        3    0.000    0.000    0.000    0.000 {method 'capitalize' of 'str' objects}
        2    0.000    0.000    0.000    0.000 {method 'cast' of 'memoryview' objects}
        1    0.000    0.000    0.000    0.000 {method 'close' of '_io.BufferedReader' objects}
        1    0.043    0.043    0.043    0.043 {method 'connect' of '_socket.socket' objects}
        5    0.000    0.000    0.000    0.000 {method 'count' of 'str' objects}
      107    0.009    0.000    0.009    0.000 {method 'decode' of 'bytes' objects}
        1    0.000    0.000    0.000    0.000 {method 'disable' of '_lsprof.Profiler' objects}
       69    0.000    0.000    0.000    0.000 {method 'encode' of 'str' objects}
        1    0.000    0.000    0.000    0.000 {method 'end' of '_sre.SRE_Match' objects}
       12    0.000    0.000    0.000    0.000 {method 'endswith' of 'str' objects}
        2    0.000    0.000    0.000    0.000 {method 'extend' of 'collections.deque' objects}
        5    0.000    0.000    0.000    0.000 {method 'extend' of 'list' objects}
       20    0.000    0.000    0.000    0.000 {method 'find' of 'bytearray' objects}
      328    0.000    0.000    0.000    0.000 {method 'find' of 'str' objects}
       82    0.000    0.000    0.000    0.000 {method 'format' of 'str' objects}
        4    0.000    0.000    0.000    0.000 {method 'fullmatch' of '_sre.SRE_Pattern' objects}
       14    0.000    0.000    0.000    0.000 {method 'get' of 'dict' objects}
        2    0.000    0.000    0.000    0.000 {method 'groups' of '_sre.SRE_Match' objects}
       53    0.000    0.000    0.000    0.000 {method 'is_integer' of 'float' objects}
        4    0.000    0.000    0.000    0.000 {method 'isalnum' of 'str' objects}
        1    0.000    0.000    0.000    0.000 {method 'isdigit' of 'str' objects}
        8    0.000    0.000    0.000    0.000 {method 'items' of 'dict' objects}
        7    0.004    0.001    0.004    0.001 {method 'join' of 'bytes' objects}
       48    0.000    0.000    0.000    0.000 {method 'join' of 'str' objects}
      140    0.000    0.000    0.000    0.000 {method 'lower' of 'str' objects}
    96693    0.020    0.000    0.020    0.000 {method 'lstrip' of 'str' objects}
       13    0.000    0.000    0.000    0.000 {method 'match' of '_sre.SRE_Pattern' objects}
        4    0.000    0.000    0.000    0.000 {method 'partition' of 'str' objects}
        1    0.000    0.000    0.000    0.000 {method 'pop' of 'list' objects}
  7783608    0.519    0.000    0.519    0.000 {method 'popleft' of 'collections.deque' objects}
        6    0.009    0.001    1.342    0.224 {method 'read' of '_io.BufferedReader' objects}
        2    0.001    0.000    0.001    0.000 {method 'read' of '_io.FileIO' objects}
        2    0.000    0.000    0.000    0.000 {method 'read' of '_io.StringIO' objects}
       10    0.000    0.000    0.044    0.004 {method 'readline' of '_io.BufferedReader' objects}
     1213    1.358    0.001    1.358    0.001 {method 'recv_into' of '_socket.socket' objects}
        1    0.000    0.000    0.000    0.000 {method 'replace' of 'str' objects}
        3    0.000    0.000    0.000    0.000 {method 'rfind' of 'str' objects}
       23    0.000    0.000    0.000    0.000 {method 'rpartition' of 'str' objects}
       78    0.000    0.000    0.000    0.000 {method 'rstrip' of 'str' objects}
        4    0.000    0.000    0.000    0.000 {method 'search' of '_sre.SRE_Pattern' objects}
        1    0.000    0.000    0.000    0.000 {method 'sendall' of '_socket.socket' objects}
       15    0.000    0.000    0.000    0.000 {method 'setdefault' of 'dict' objects}
        1    0.000    0.000    0.000    0.000 {method 'setsockopt' of '_socket.socket' objects}
        1    0.000    0.000    0.000    0.000 {method 'split' of 'bytes' objects}
       13    0.015    0.001    0.015    0.001 {method 'split' of 'str' objects}
        2    0.000    0.000    0.000    0.000 {method 'splitlines' of 'str' objects}
   193707    0.044    0.000    0.044    0.000 {method 'startswith' of 'str' objects}
       10    0.000    0.000    0.000    0.000 {method 'strip' of 'str' objects}
        1    0.000    0.000    0.000    0.000 {method 'sub' of '_sre.SRE_Pattern' objects}
        3    0.000    0.000    0.000    0.000 {method 'title' of 'str' objects}
        2    0.000    0.000    0.000    0.000 {method 'tolist' of 'memoryview' objects}
        2    0.000    0.000    0.000    0.000 {method 'translate' of 'bytearray' objects}
        1    0.000    0.000    0.000    0.000 {method 'update' of 'dict' objects}
        1    0.000    0.000    0.000    0.000 {method 'upper' of 'str' objects}
