# Supplementary material for: A fast and efficient python library for interfacing with the Biological Magnetic Resonance Data Bank
Source: BMC Bioinformatics. 2017 Mar 17;18:175. doi: 10.1186/s12859-017-1580-5 (PMC5356280; doi:10.1186/s12859-017-1580-5)
Supplement: Additional file 4: — List of failed NMR-STAR 2.1 files for PyStarLib. (JSON 917 bytes) [file 12859_2017_1580_MOESM4_ESM.json]

[
    "bmr2446.str",
    "bmr1093.str",
    "bmr4857.str",
    "bmr18304.str",
    "bmr4943.str",
    "bmr5307.str",
    "bmr1800.str",
    "bmr1881.str",
    "bmr7144.str",
    "bmr1799.str",
    "bmr2957.str",
    "bmr4562.str",
    "bmr1865.str",
    "bmr16337.str",
    "bmr1977.str",
    "bmr1883.str",
    "bmr5068.str",
    "bmr18305.str",
    "bmr791.str",
    "bmr1770.str",
    "bmr568.str",
    "bmr1801.str",
    "bmr1803.str",
    "bmr1653.str",
    "bmr1772.str",
    "bmr2786.str",
    "bmr1650.str",
    "bmr1884.str",
    "bmr1105.str",
    "bmr5069.str",
    "bmr1802.str",
    "bmr7143.str",
    "bmr1651.str",
    "bmr2231.str",
    "bmr2917.str",
    "bmr2858.str",
    "bmr4466.str",
    "bmr1104.str",
    "bmr4781.str",
    "bmr1882.str",
    "bmr7160.str",
    "bmr1975.str",
    "bmr569.str",
    "bmr7159.str",
    "bmr11052.str",
    "bmr1798.str",
    "bmr15363.str",
    "bmr19356.str"
]
