# Supplementary material for: A fast and efficient python library for interfacing with the Biological Magnetic Resonance Data Bank
Source: BMC Bioinformatics. 2017 Mar 17;18:175. doi: 10.1186/s12859-017-1580-5 (PMC5356280; doi:10.1186/s12859-017-1580-5)
Supplement: Additional file 5: — List of failed NMR-STAR 3.1 files for PyStarLib. (JSON 8 kb) [file 12859_2017_1580_MOESM5_ESM.json]

[
    "bmr4568.str",
    "bmr5847.str",
    "bmr7111.str",
    "bmr5039.str",
    "bmr4571.str",
    "bmr6319.str",
    "bmr4376.str",
    "bmr10132.str",
    "bmr2446.str",
    "bmr6711.str",
    "bmr5956.str",
    "bmr1093.str",
    "bmr6498.str",
    "bmr6996.str",
    "bmr15028.str",
    "bmr11047.str",
    "bmr4375.str",
    "bmr6715.str",
    "bmr15158.str",
    "bmr4709.str",
    "bmr17010.str",
    "bmr5797.str",
    "bmr5697.str",
    "bmr4957.str",
    "bmr19269.str",
    "bmr18304.str",
    "bmr4943.str",
    "bmr4071.str",
    "bmr18092.str",
    "bmr4022.str",
    "bmr18193.str",
    "bmr18928.str",
    "bmr7125.str",
    "bmr5939.str",
    "bmr7056.str",
    "bmr5591.str",
    "bmr4403.str",
    "bmr10053.str",
    "bmr4986.str",
    "bmr10052.str",
    "bmr18556.str",
    "bmr5297.str",
    "bmr4577.str",
    "bmr11051.str",
    "bmr5882.str",
    "bmr4072.str",
    "bmr6991.str",
    "bmr1800.str",
    "bmr10096.str",
    "bmr4126.str",
    "bmr5844.str",
    "bmr16284.str",
    "bmr1881.str",
    "bmr25462.str",
    "bmr11037.str",
    "bmr4027.str",
    "bmr7280.str",
    "bmr7144.str",
    "bmr4278.str",
    "bmr4877.str",
    "bmr11056.str",
    "bmr16201.str",
    "bmr7071.str",
    "bmr19651.str",
    "bmr18929.str",
    "bmr4047.str",
    "bmr16623.str",
    "bmr6405.str",
    "bmr19742.str",
    "bmr1799.str",
    "bmr16349.str",
    "bmr5080.str",
    "bmr5227.str",
    "bmr5403.str",
    "bmr6565.str",
    "bmr4707.str",
    "bmr15329.str",
    "bmr5058.str",
    "bmr5757.str",
    "bmr7101.str",
    "bmr2957.str",
    "bmr6647.str",
    "bmr5538.str",
    "bmr6008.str",
    "bmr4839.str",
    "bmr4966.str",
    "bmr4848.str",
    "bmr7089.str",
    "bmr15281.str",
    "bmr15850.str",
    "bmr18261.str",
    "bmr4562.str",
    "bmr4843.str",
    "bmr19038.str",
    "bmr15477.str",
    "bmr5547.str",
    "bmr1865.str",
    "bmr11035.str",
    "bmr4273.str",
    "bmr7251.str",
    "bmr18586.str",
    "bmr15831.str",
    "bmr6292.str",
    "bmr7254.str",
    "bmr5885.str",
    "bmr17023.str",
    "bmr6194.str",
    "bmr4256.str",
    "bmr26636.str",
    "bmr19491.str",
    "bmr6470.str",
    "bmr18860.str",
    "bmr18480.str",
    "bmr16105.str",
    "bmr17508.str",
    "bmr6057.str",
    "bmr5198.str",
    "bmr17112.str",
    "bmr6998.str",
    "bmr6828.str",
    "bmr4934.str",
    "bmr4107.str",
    "bmr15097.str",
    "bmr6563.str",
    "bmr15562.str",
    "bmr5516.str",
    "bmr16337.str",
    "bmr25289.str",
    "bmr4058.str",
    "bmr6123.str",
    "bmr16149.str",
    "bmr1977.str",
    "bmr7002.str",
    "bmr18797.str",
    "bmr1883.str",
    "bmr15659.str",
    "bmr4433.str",
    "bmr5068.str",
    "bmr6618.str",
    "bmr4052.str",
    "bmr5789.str",
    "bmr4322.str",
    "bmr4043.str",
    "bmr5981.str",
    "bmr5209.str",
    "bmr5517.str",
    "bmr15185.str",
    "bmr18305.str",
    "bmr15089.str",
    "bmr4332.str",
    "bmr5983.str",
    "bmr10118.str",
    "bmr15545.str",
    "bmr5537.str",
    "bmr791.str",
    "bmr15154.str",
    "bmr4777.str",
    "bmr4093.str",
    "bmr5558.str",
    "bmr11032.str",
    "bmr18295.str",
    "bmr16137.str",
    "bmr15187.str",
    "bmr6993.str",
    "bmr10117.str",
    "bmr15995.str",
    "bmr15475.str",
    "bmr4155.str",
    "bmr19704.str",
    "bmr5087.str",
    "bmr1770.str",
    "bmr15547.str",
    "bmr6699.str",
    "bmr4573.str",
    "bmr4078.str",
    "bmr4057.str",
    "bmr16102.str",
    "bmr18294.str",
    "bmr15183.str",
    "bmr6099.str",
    "bmr5825.str",
    "bmr5759.str",
    "bmr16202.str",
    "bmr18194.str",
    "bmr4089.str",
    "bmr568.str",
    "bmr1801.str",
    "bmr5221.str",
    "bmr4108.str",
    "bmr4302.str",
    "bmr16348.str",
    "bmr15531.str",
    "bmr4068.str",
    "bmr1803.str",
    "bmr1653.str",
    "bmr1772.str",
    "bmr2786.str",
    "bmr1650.str",
    "bmr15806.str",
    "bmr10022.str",
    "bmr6179.str",
    "bmr1884.str",
    "bmr16962.str",
    "bmr7058.str",
    "bmr4045.str",
    "bmr6229.str",
    "bmr20062.str",
    "bmr11045.str",
    "bmr19743.str",
    "bmr1105.str",
    "bmr5514.str",
    "bmr15230.str",
    "bmr5069.str",
    "bmr16104.str",
    "bmr6759.str",
    "bmr4897.str",
    "bmr11006.str",
    "bmr5682.str",
    "bmr6639.str",
    "bmr4324.str",
    "bmr7252.str",
    "bmr5032.str",
    "bmr5457.str",
    "bmr11026.str",
    "bmr5231.str",
    "bmr4382.str",
    "bmr10134.str",
    "bmr1802.str",
    "bmr7104.str",
    "bmr25390.str",
    "bmr18468.str",
    "bmr5918.str",
    "bmr5676.str",
    "bmr18010.str",
    "bmr19364.str",
    "bmr18930.str",
    "bmr6192.str",
    "bmr6197.str",
    "bmr5960.str",
    "bmr4046.str",
    "bmr4792.str",
    "bmr6313.str",
    "bmr6591.str",
    "bmr5824.str",
    "bmr11048.str",
    "bmr4087.str",
    "bmr5600.str",
    "bmr4432.str",
    "bmr15832.str",
    "bmr4935.str",
    "bmr11081.str",
    "bmr4979.str",
    "bmr5368.str",
    "bmr5680.str",
    "bmr4448.str",
    "bmr5082.str",
    "bmr4188.str",
    "bmr10133.str",
    "bmr6110.str",
    "bmr1651.str",
    "bmr6025.str",
    "bmr6989.str",
    "bmr4237.str",
    "bmr5544.str",
    "bmr4414.str",
    "bmr7255.str",
    "bmr6637.str",
    "bmr5616.str",
    "bmr7080.str",
    "bmr5911.str",
    "bmr11067.str",
    "bmr4471.str",
    "bmr5702.str",
    "bmr5341.str",
    "bmr16148.str",
    "bmr6859.str",
    "bmr6577.str",
    "bmr19007.str",
    "bmr6399.str",
    "bmr2231.str",
    "bmr18054.str",
    "bmr4001.str",
    "bmr10135.str",
    "bmr6623.str",
    "bmr6752.str",
    "bmr4134.str",
    "bmr2917.str",
    "bmr6681.str",
    "bmr5156.str",
    "bmr4963.str",
    "bmr5955.str",
    "bmr15664.str",
    "bmr7286.str",
    "bmr16377.str",
    "bmr7253.str",
    "bmr5208.str",
    "bmr19214.str",
    "bmr5399.str",
    "bmr5088.str",
    "bmr5280.str",
    "bmr2858.str",
    "bmr4466.str",
    "bmr17437.str",
    "bmr19650.str",
    "bmr5969.str",
    "bmr25429.str",
    "bmr6938.str",
    "bmr6766.str",
    "bmr4701.str",
    "bmr5480.str",
    "bmr4995.str",
    "bmr4814.str",
    "bmr6007.str",
    "bmr7115.str",
    "bmr15188.str",
    "bmr5093.str",
    "bmr6089.str",
    "bmr6657.str",
    "bmr19025.str",
    "bmr16481.str",
    "bmr4348.str",
    "bmr6024.str",
    "bmr7235.str",
    "bmr17024.str",
    "bmr15257.str",
    "bmr6212.str",
    "bmr4866.str",
    "bmr6528.str",
    "bmr1104.str",
    "bmr15162.str",
    "bmr6410.str",
    "bmr7325.str",
    "bmr7234.str",
    "bmr18568.str",
    "bmr6081.str",
    "bmr6458.str",
    "bmr4202.str",
    "bmr4578.str",
    "bmr5099.str",
    "bmr5590.str",
    "bmr15476.str",
    "bmr4249.str",
    "bmr1882.str",
    "bmr18718.str",
    "bmr6680.str",
    "bmr5401.str",
    "bmr5750.str",
    "bmr17046.str",
    "bmr15343.str",
    "bmr18569.str",
    "bmr5154.str",
    "bmr5932.str",
    "bmr5551.str",
    "bmr4334.str",
    "bmr6616.str",
    "bmr4325.str",
    "bmr4580.str",
    "bmr4148.str",
    "bmr6376.str",
    "bmr10078.str",
    "bmr5086.str",
    "bmr7150.str",
    "bmr5594.str",
    "bmr7160.str",
    "bmr5839.str",
    "bmr4053.str",
    "bmr4327.str",
    "bmr17978.str",
    "bmr6776.str",
    "bmr4263.str",
    "bmr6074.str",
    "bmr15132.str",
    "bmr1975.str",
    "bmr6925.str",
    "bmr17484.str",
    "bmr15821.str",
    "bmr7149.str",
    "bmr16203.str",
    "bmr4875.str",
    "bmr11046.str",
    "bmr4038.str",
    "bmr15791.str",
    "bmr15941.str",
    "bmr16295.str",
    "bmr18293.str",
    "bmr5275.str",
    "bmr18851.str",
    "bmr11027.str",
    "bmr11031.str",
    "bmr10116.str",
    "bmr4232.str",
    "bmr15830.str",
    "bmr6087.str",
    "bmr7245.str",
    "bmr18719.str",
    "bmr15543.str",
    "bmr6085.str",
    "bmr15306.str",
    "bmr15488.str",
    "bmr6785.str",
    "bmr16294.str",
    "bmr569.str",
    "bmr6416.str",
    "bmr15079.str",
    "bmr5079.str",
    "bmr10010.str",
    "bmr5935.str",
    "bmr4059.str",
    "bmr4112.str",
    "bmr5161.str",
    "bmr6619.str",
    "bmr15128.str",
    "bmr4985.str",
    "bmr6956.str",
    "bmr4339.str",
    "bmr4100.str",
    "bmr5177.str",
    "bmr6061.str",
    "bmr5752.str",
    "bmr5030.str",
    "bmr15143.str",
    "bmr18970.str",
    "bmr7159.str",
    "bmr4429.str",
    "bmr4344.str",
    "bmr15819.str",
    "bmr4097.str",
    "bmr6837.str",
    "bmr6235.str",
    "bmr5040.str",
    "bmr11052.str",
    "bmr6919.str",
    "bmr19922.str",
    "bmr1798.str",
    "bmr4086.str",
    "bmr4067.str",
    "bmr25463.str",
    "bmr5362.str",
    "bmr18269.str",
    "bmr18355.str",
    "bmr18486.str",
    "bmr5300.str",
    "bmr4854.str",
    "bmr15469.str",
    "bmr7202.str",
    "bmr18262.str",
    "bmr4217.str",
    "bmr6656.str",
    "bmr17041.str",
    "bmr11033.str",
    "bmr4352.str",
    "bmr17135.str",
    "bmr5819.str",
    "bmr4978.str",
    "bmr5698.str",
    "bmr18927.str",
    "bmr18171.str",
    "bmr5089.str",
    "bmr16400.str"
]
