# Supplementary material for: A fast and efficient python library for interfacing with the Biological Magnetic Resonance Data Bank
Source: BMC Bioinformatics. 2017 Mar 17;18:175. doi: 10.1186/s12859-017-1580-5 (PMC5356280; doi:10.1186/s12859-017-1580-5)
Supplement: Additional file 6: — Fragments of failed NMR-STAR 2.1 files for PyStarLib. (TXT 16 kb) [file 12859_2017_1580_MOESM6_ESM.txt]

$ python timetest_pystarlib.py ../../BMRB_data/NMR-STAR2
CPU %: 0.0
MEM: svmem(total=67497873408, available=62383800320, percent=7.6, used=4265127936, free=24466763776, active=36691623936, inactive=4029571072, buffers=284585984, cached=38481395712, shared=103669760)
SWAP: sswap(total=31998341120, used=0, free=31998341120, percent=0.0, sin=0, sout=0)
Reading from /home/BMRB_data/NMR-STAR2
Found 11270 files
Status	Filename	Time	FileSize	Count	CPU%	MEM%	SWAP%	Elapsed
=============================================================================================
ERROR in semicolon_block_collapse for text starting at: [;
Binding Of N,N',N"-Triacetylchitotriose To Hew Lysozyme: A Powder Diffraction Study
; 100.00 129  ]
FAIL	bmr2446.str	0.0253150463104	134903	156	9.7	7.6	0.0	3.55035305023
=============================================================================================
ERROR in semicolon_block_collapse for text starting at: [;
Binding Of N,N',N"-Triacetylchitotriose To Hew Lysozyme: A Powder Diffraction Study
; 100.00 129 1]
FAIL	bmr1093.str	0.02973985672	156476	241	8.3	7.6	0.0	5.23872900009
=============================================================================================
ERROR in semicolon_block_collapse for text starting at: [; 100.00 778 100.00 100.00 1.45e-67
      REF        AP_003753 'hybrid sensory histidine kinase in t]
FAIL	bmr4857.str	0.015604019165	83223	298	5.6	7.6	0.0	6.30841517448
=============================================================================================
ERROR in semicolon_block_collapse for text starting at: [;
Binding Of N,N',N"-Triacetylchitotriose To Hew Lysozyme: A Powder Diffraction Study
; 100.00 129 1]
FAIL	bmr18304.str	0.0282590389252	147690	596	8.8	7.6	0.0	12.3523571491
=============================================================================================
ERROR in semicolon_block_collapse for text starting at: [;
Binding Of N,N',N"-Triacetylchitotriose To Hew Lysozyme: A Powder Diffraction Study
;  96.99 129 1]
FAIL	bmr4943.str	0.032527923584	173419	646	10.0	7.6	0.0	13.6990909576
=============================================================================================
ERROR in semicolon_block_collapse for text starting at: [; 100.00  58  98.28 100.00 8.10e-26
      PDB        5PTI      'Structure Of Bovine Pancreatic Tryps]
FAIL	bmr5307.str	0.0051908493042	28050	818	0.0	7.6	0.0	17.478096962
=============================================================================================
ERROR in semicolon_block_collapse for text starting at: [;
Binding Of N,N',N"-Triacetylchitotriose To Hew Lysozyme: A Powder Diffraction Study
; 100.00 129  ]
FAIL	bmr1800.str	0.0252211093903	134162	1201	9.7	7.6	0.0	25.5211181641
=============================================================================================
ERROR in semicolon_block_collapse for text starting at: [;
Binding Of N,N',N"-Triacetylchitotriose To Hew Lysozyme: A Powder Diffraction Study
; 100.00 129  ]
FAIL	bmr1881.str	0.0251038074493	133816	1294	9.7	7.6	0.0	27.523170948
=============================================================================================
ERROR in semicolon_block_collapse for text starting at: [;
Binding Of N,N',N"-Triacetylchitotriose To Hew Lysozyme: A Powder Diffraction Study
; 100.00 129  ]
FAIL	bmr7144.str	0.0236549377441	126020	1417	10.3	7.6	0.0	29.8914780617
=============================================================================================
ERROR in semicolon_block_collapse for text starting at: [;
Binding Of N,N',N"-Triacetylchitotriose To Hew Lysozyme: A Powder Diffraction Study
; 100.00 129  ]
FAIL	bmr1799.str	0.0254402160645	134199	1625	9.7	7.6	0.0	34.4065241814
=============================================================================================
ERROR in semicolon_block_collapse for text starting at: [;
Binding Of N,N',N"-Triacetylchitotriose To Hew Lysozyme: A Powder Diffraction Study
; 100.00 129  ]
FAIL	bmr2957.str	0.0255949497223	135853	1831	9.7	7.6	0.0	38.8248670101
=============================================================================================
ERROR in semicolon_block_collapse for text starting at: [; 

   stop_

save_


	 
    
    
    

save_HEWL_1
   _Saveframe_category   sample

   _Sample_]
FAIL	bmr4562.str	0.0355560779572	186012	2124	7.1	7.6	0.0	45.2302811146
=============================================================================================
ERROR in semicolon_block_collapse for text starting at: [;
Binding Of N,N',N"-Triacetylchitotriose To Hew Lysozyme: A Powder Diffraction Study
; 100.00 129  ]
FAIL	bmr1865.str	0.0252900123596	133968	2267	9.7	7.6	0.0	48.2400581837
=============================================================================================
ERROR in semicolon_block_collapse for text starting at: [;

   loop_
      _Atom_name
      _PDB_atom_name
      _Atom_type
      _Atom_chirality
      _Atom]
FAIL	bmr16337.str	0.0136070251465	72925	3044	11.8	7.6	0.0	64.4188301563
=============================================================================================
ERROR in semicolon_block_collapse for text starting at: [;
Binding Of N,N',N"-Triacetylchitotriose To Hew Lysozyme: A Powder Diffraction Study
; 100.00 129  ]
FAIL	bmr1977.str	0.0254740715027	134953	3139	9.4	7.6	0.0	66.3474731445
=============================================================================================
ERROR in semicolon_block_collapse for text starting at: [;
Binding Of N,N',N"-Triacetylchitotriose To Hew Lysozyme: A Powder Diffraction Study
; 100.00 129  ]
FAIL	bmr1883.str	0.025178194046	133814	3153	6.7	7.6	0.0	66.6564471722
=============================================================================================
ERROR in semicolon_block_collapse for text starting at: [;
Binding Of N,N',N"-Triacetylchitotriose To Hew Lysozyme: A Powder Diffraction Study
;  99.23 129 1]
FAIL	bmr5068.str	0.0301389694214	158980	3229	8.3	7.6	0.0	68.484691143
=============================================================================================
ERROR in semicolon_block_collapse for text starting at: [;
Binding Of N,N',N"-Triacetylchitotriose To Hew Lysozyme: A Powder Diffraction Study
; 100.00 129 1]
FAIL	bmr18305.str	0.0283777713776	147799	3563	8.6	7.6	0.0	75.4834649563
=============================================================================================
ERROR in semicolon_block_collapse for text starting at: [;
Binding Of N,N',N"-Triacetylchitotriose To Hew Lysozyme: A Powder Diffraction Study
; 100.00 129  ]
FAIL	bmr791.str	0.0240428447723	127262	3792	6.9	7.6	0.0	80.2658209801
=============================================================================================
ERROR in semicolon_block_collapse for text starting at: [;
Binding Of N,N',N"-Triacetylchitotriose To Hew Lysozyme: A Powder Diffraction Study
; 100.00 129  ]
FAIL	bmr1770.str	0.0255789756775	135308	4075	12.5	7.6	0.0	85.879502058
=============================================================================================
ERROR in semicolon_block_collapse for text starting at: [;
Binding Of N,N',N"-Triacetylchitotriose To Hew Lysozyme: A Powder Diffraction Study
; 100.00 129  ]
FAIL	bmr568.str	0.0234351158142	124814	4493	7.1	7.6	0.0	94.2701320648
=============================================================================================
ERROR in semicolon_block_collapse for text starting at: [;
Binding Of N,N',N"-Triacetylchitotriose To Hew Lysozyme: A Powder Diffraction Study
; 100.00 129  ]
FAIL	bmr1801.str	0.0252997875214	134347	4496	6.7	7.6	0.0	94.307281971
=============================================================================================
ERROR in semicolon_block_collapse for text starting at: [;
Binding Of N,N',N"-Triacetylchitotriose To Hew Lysozyme: A Powder Diffraction Study
; 100.00 129  ]
FAIL	bmr1803.str	0.0252978801727	134162	4597	16.1	7.6	0.0	97.1208159924
=============================================================================================
ERROR in semicolon_block_collapse for text starting at: [;
Binding Of N,N',N"-Triacetylchitotriose To Hew Lysozyme: A Powder Diffraction Study
; 100.00 129  ]
FAIL	bmr1653.str	0.0252010822296	133783	4654	6.7	7.6	0.0	98.271613121
=============================================================================================
ERROR in semicolon_block_collapse for text starting at: [;
Binding Of N,N',N"-Triacetylchitotriose To Hew Lysozyme: A Powder Diffraction Study
; 100.00 129  ]
FAIL	bmr1772.str	0.0256569385529	135991	4667	9.4	7.6	0.0	98.5744960308
=============================================================================================
ERROR in semicolon_block_collapse for text starting at: [;
Binding Of N,N',N"-Triacetylchitotriose To Hew Lysozyme: A Powder Diffraction Study
; 100.00 129  ]
FAIL	bmr2786.str	0.025276184082	134041	4694	16.1	7.6	0.0	99.0330321789
=============================================================================================
ERROR in semicolon_block_collapse for text starting at: [;
Binding Of N,N',N"-Triacetylchitotriose To Hew Lysozyme: A Powder Diffraction Study
; 100.00 129  ]
FAIL	bmr1650.str	0.0257039070129	136061	4698	6.7	7.6	0.0	99.1239180565
=============================================================================================
ERROR in semicolon_block_collapse for text starting at: [;
Binding Of N,N',N"-Triacetylchitotriose To Hew Lysozyme: A Powder Diffraction Study
; 100.00 129  ]
FAIL	bmr1884.str	0.0251100063324	133849	4813	9.7	7.6	0.0	101.52305913
=============================================================================================
ERROR in semicolon_block_collapse for text starting at: [;
Binding Of N,N',N"-Triacetylchitotriose To Hew Lysozyme: A Powder Diffraction Study
; 100.00 129  ]
FAIL	bmr1105.str	0.0252139568329	133687	5114	16.7	7.6	0.0	107.082457066
=============================================================================================
ERROR in semicolon_block_collapse for text starting at: [;
Binding Of N,N',N"-Triacetylchitotriose To Hew Lysozyme: A Powder Diffraction Study
;  99.23 129  ]
FAIL	bmr5069.str	0.0253798961639	134511	5151	6.9	7.6	0.0	107.905889034
=============================================================================================
ERROR in semicolon_block_collapse for text starting at: [;
Binding Of N,N',N"-Triacetylchitotriose To Hew Lysozyme: A Powder Diffraction Study
; 100.00 129  ]
FAIL	bmr1802.str	0.0252280235291	134162	5538	6.7	7.6	0.0	115.701246023
=============================================================================================
ERROR in semicolon_block_collapse for text starting at: [;

save_


save_DQF-COSY
   _Saveframe_category   NMR_applied_experiment

   _Experiment_name      D]
FAIL	bmr7143.str	0.0235528945923	124944	6136	10.3	7.6	0.0	127.800760984
=============================================================================================
ERROR in semicolon_block_collapse for text starting at: [;
Binding Of N,N',N"-Triacetylchitotriose To Hew Lysozyme: A Powder Diffraction Study
; 100.00 129  ]
FAIL	bmr1651.str	0.025545835495	136127	6263	9.7	7.6	0.0	130.43056798
=============================================================================================
ERROR in semicolon_block_collapse for text starting at: [;
Binding Of N,N',N"-Triacetylchitotriose To Hew Lysozyme: A Powder Diffraction Study
; 100.00 129  ]
FAIL	bmr2231.str	0.0255091190338	135601	6742	6.7	7.6	0.0	140.886397123
=============================================================================================
ERROR in semicolon_block_collapse for text starting at: [;
Binding Of N,N',N"-Triacetylchitotriose To Hew Lysozyme: A Powder Diffraction Study
; 100.00 129  ]
FAIL	bmr2917.str	0.0250759124756	133820	6909	9.7	7.6	0.0	144.201050997
=============================================================================================
ERROR in semicolon_block_collapse for text starting at: [;
Binding Of N,N',N"-Triacetylchitotriose To Hew Lysozyme: A Powder Diffraction Study
; 100.00 129  ]
FAIL	bmr2858.str	0.0256688594818	136327	7383	9.4	7.6	0.0	154.191365004
=============================================================================================
ERROR in semicolon_block_collapse for text starting at: [;

   loop_
      _Software_label

      $nmrview 

   stop_

   loop_
      _Sample_label

      $p]
FAIL	bmr4466.str	0.0104830265045	56620	7400	8.3	7.6	0.0	154.772880077
=============================================================================================
ERROR in semicolon_block_collapse for text starting at: [;
Binding Of N,N',N"-Triacetylchitotriose To Hew Lysozyme: A Powder Diffraction Study
; 100.00 129  ]
FAIL	bmr1104.str	0.02512383461	133687	7976	9.7	7.6	0.0	166.843780994
=============================================================================================
ERROR in semicolon_block_collapse for text starting at: [; 100.00  500  98.18 100.00 4.64e-26

   stop_

save_


    
    
    

save_natural_source
   _Save]
FAIL	bmr4781.str	0.0094039440155	51258	8129	16.7	7.6	0.0	170.045073032
=============================================================================================
ERROR in semicolon_block_collapse for text starting at: [;
Binding Of N,N',N"-Triacetylchitotriose To Hew Lysozyme: A Powder Diffraction Study
; 100.00 129  ]
FAIL	bmr1882.str	0.0251379013062	133814	8294	9.7	7.6	0.0	173.682188034
=============================================================================================
ERROR in semicolon_block_collapse for text starting at: [;
Binding Of N,N',N"-Triacetylchitotriose To Hew Lysozyme: A Powder Diffraction Study
; 100.00 129 1]
FAIL	bmr7160.str	0.0292069911957	154204	8860	8.6	7.6	0.0	186.119637012
=============================================================================================
ERROR in semicolon_block_collapse for text starting at: [;
Binding Of N,N',N"-Triacetylchitotriose To Hew Lysozyme: A Powder Diffraction Study
; 100.00 129  ]
FAIL	bmr1975.str	0.0256049633026	134962	9066	30.0	7.6	0.0	190.028434038
=============================================================================================
ERROR in semicolon_block_collapse for text starting at: [;
Binding Of N,N',N"-Triacetylchitotriose To Hew Lysozyme: A Powder Diffraction Study
; 100.00 129  ]
FAIL	bmr569.str	0.0238289833069	127036	9853	6.9	7.6	0.0	207.550071001
=============================================================================================
ERROR in semicolon_block_collapse for text starting at: [;
Binding Of N,N',N"-Triacetylchitotriose To Hew Lysozyme: A Powder Diffraction Study
; 100.00 129  ]
FAIL	bmr7159.str	0.0246279239655	129715	10177	13.3	7.6	0.0	214.36776495
=============================================================================================
ERROR in semicolon_block_collapse for text starting at: [;
Binding Of N,N',N"-Triacetylchitotriose To Hew Lysozyme: A Powder Diffraction Study
;  99.23 129 9]
FAIL	bmr11052.str	0.0276970863342	145513	10403	17.6	7.6	0.0	219.028638124
=============================================================================================
ERROR in semicolon_block_collapse for text starting at: [;
Binding Of N,N',N"-Triacetylchitotriose To Hew Lysozyme: A Powder Diffraction Study
; 100.00 129  ]
FAIL	bmr1798.str	0.0252799987793	134199	10490	9.7	7.6	0.0	220.947345972
=============================================================================================
ERROR in semicolon_block_collapse for text starting at: [;
Case, Darden, Cheatham, III, Simmerling, Wang, Duke, Luo, ... and Koll
; . . 

   stop_

   loop_
]
FAIL	bmr15363.str	0.00356602668762	20982	10949	0.0	7.6	0.0	230.558742046
=============================================================================================
ERROR in semicolon_block_collapse for text starting at: [;
Benjamin Bardiaux, Michael Habeck, Jens Linge,
Therese Malliavin, Sean O'Donoghue, Wolfgang Riepin]
FAIL	bmr19356.str	0.0134880542755	68201	10959	11.8	7.6	0.0	230.721115112
=============================================================================================
