# Supplementary material for: A fast and efficient python library for interfacing with the Biological Magnetic Resonance Data Bank
Source: BMC Bioinformatics. 2017 Mar 17;18:175. doi: 10.1186/s12859-017-1580-5 (PMC5356280; doi:10.1186/s12859-017-1580-5)
Supplement: Additional file 7: — Fragments of failed NMR-STAR 3.1 files for PyStarLib. (TXT 149 kb) [file 12859_2017_1580_MOESM7_ESM.txt]

$ python timetest_pystarlib.py ../../BMRB_data/NMR-STAR3
CPU %: 16.7
MEM: svmem(total=67497873408, available=62495551488, percent=7.4, used=4154372096, free=24579203072, active=36583292928, inactive=4029124608, buffers=284581888, cached=38479716352, shared=102674432)
SWAP: sswap(total=31998341120, used=0, free=31998341120, percent=0.0, sin=0, sout=0)
Reading from /home/BMRB_data/NMR-STAR3
Found 11244 files
Status	Filename	Time	FileSize	Count	CPU%	MEM%	SWAP%	Elapsed
=============================================================================================
ERROR in semicolon_block_collapse for text starting at: [;

   loop_
      _Sample_condition_variable.Type
      _Sample_condition_variable.Val
      _Sample]
FAIL	bmr4568.str	0.0351030826569	186340	4	9.3	7.4	0.0	2.20590019226
=============================================================================================
ERROR in semicolon_block_collapse for text starting at: [;

   loop_
      _Task.Task
      _Task.Entry_ID
      _Task.Software_ID

      'NMR data processin]
FAIL	bmr5847.str	0.0188939571381	101182	5	8.7	7.4	0.0	2.22501301765
=============================================================================================
ERROR in semicolon_block_collapse for text starting at: [;

   loop_
      _Chem_shift_ref.Atom_type
      _Chem_shift_ref.Atom_isotope_number
      _Chem_sh]
FAIL	bmr7111.str	0.0265238285065	138923	70	9.4	7.4	0.0	6.49872398376
=============================================================================================
ERROR in semicolon_block_collapse for text starting at: [;
There is no taxonomy ID for Peirates turpis at NCBI website on 2001-06-01.
As for assassin bugs, i]
FAIL	bmr5039.str	0.00787305831909	43570	88	10.0	7.4	0.0	7.45685815811
=============================================================================================
ERROR in semicolon_block_collapse for text starting at: [;
   _Chem_comp.DB_query_date                     .
   _Chem_comp.DB_last_query_revised_last_date   ]
FAIL	bmr4571.str	0.0186810493469	99939	95	4.5	7.4	0.0	7.89967012405
=============================================================================================
ERROR in semicolon_block_collapse for text starting at: [;
   _Entity.DB_query_date                     .
   _Entity.DB_query_revised_last_date        2015-0]
FAIL	bmr6319.str	0.0170609951019	90543	130	9.5	7.4	0.0	9.50807404518
=============================================================================================
ERROR in semicolon_block_collapse for text starting at: [;
   _Heteronucl_NOE_list.Text_data_format              .
   _Heteronucl_NOE_list.Text_data         ]
FAIL	bmr4376.str	0.0522150993347	272338	134	12.9	7.4	0.0	9.76784610748
=============================================================================================
ERROR in semicolon_block_collapse for text starting at: [;
   _Chem_comp.DB_query_date                     .
   _Chem_comp.DB_last_query_revised_last_date   ]
FAIL	bmr10132.str	0.0150220394135	78998	140	10.5	7.4	0.0	10.0293300152
=============================================================================================
ERROR in semicolon_block_collapse for text starting at: [;
Binding Of N,N',N"-Triacetylchitotriose To Hew Lysozyme: A Powder Diffraction Study
; . . . . . 10]
FAIL	bmr2446.str	0.0341958999634	180877	155	7.5	7.4	0.0	11.2133309841
=============================================================================================
ERROR in semicolon_block_collapse for text starting at: [;

   loop_
      _Chem_shift_ref.Atom_type
      _Chem_shift_ref.Atom_isotope_number
      _Chem_sh]
FAIL	bmr6711.str	0.0424230098724	220960	189	7.8	7.4	0.0	13.0140571594
=============================================================================================
ERROR in semicolon_block_collapse for text starting at: [;
For more information on the construction, please refer to
Jean-Francois, N. et al. J. Mol. Biol. (]
FAIL	bmr5956.str	0.0211741924286	113374	197	7.7	7.4	0.0	13.8876261711
=============================================================================================
ERROR in semicolon_block_collapse for text starting at: [;
Binding Of N,N',N"-Triacetylchitotriose To Hew Lysozyme: A Powder Diffraction Study
; . . . . . 10]
FAIL	bmr1093.str	0.0440220832825	229829	240	16.7	7.4	0.0	16.7972381115
=============================================================================================
ERROR in semicolon_block_collapse for text starting at: [;
The gene for SIP (1-77) contained in pET28 Vector 
was expressed in E. coli BL21(DE3) cells.
; . .]
FAIL	bmr6498.str	0.0236117839813	125042	256	10.0	7.4	0.0	17.4848799706
=============================================================================================
ERROR in semicolon_block_collapse for text starting at: [;

   loop_
      _Chem_shift_ref.Atom_type
      _Chem_shift_ref.Atom_isotope_number
      _Chem_sh]
FAIL	bmr6996.str	0.0115420818329	61543	331	7.7	7.4	0.0	21.9612290859
=============================================================================================
ERROR in semicolon_block_collapse for text starting at: [; . . 15028 1 

   stop_

save_


	 
    
    
    

save_sample_1
   _Sample.Sf_category        ]
FAIL	bmr15028.str	0.0553419589996	290071	337	9.0	7.4	0.0	22.1979560852
=============================================================================================
ERROR in semicolon_block_collapse for text starting at: [;
   _Entity.Target_identifier                 .
   _Entity.Polymer_author_defined_seq        .
   _]
FAIL	bmr11047.str	0.00964403152466	51908	365	9.1	7.4	0.0	25.477325201
=============================================================================================
ERROR in semicolon_block_collapse for text starting at: [;
   _Entity.Target_identifier                 .
   _Entity.Polymer_author_defined_seq        .
   _]
FAIL	bmr4375.str	0.0331330299377	174347	387	10.0	7.4	0.0	26.6121201515
=============================================================================================
ERROR in semicolon_block_collapse for text starting at: [;
The gene encoding for stannin was inserted in the pMal-c2e DNA plasmid and the
protein expressed i]
FAIL	bmr6715.str	0.0150299072266	73000	405	11.1	7.4	0.0	27.4653160572
=============================================================================================
ERROR in semicolon_block_collapse for text starting at: [;

   loop_
      _Sample_condition_variable.Type
      _Sample_condition_variable.Val
      _Sample]
FAIL	bmr15158.str	0.0570089817047	297932	435	16.2	7.4	0.0	29.7652211189
=============================================================================================
ERROR in semicolon_block_collapse for text starting at: [;
   _Chem_comp.DB_query_date                     .
   _Chem_comp.DB_last_query_revised_last_date   ]
FAIL	bmr4709.str	0.0211849212646	112600	443	8.0	7.4	0.0	30.0409309864
=============================================================================================
ERROR in semicolon_block_collapse for text starting at: [;

   loop_
      _Sample_condition_variable.Type
      _Sample_condition_variable.Val
      _Sample]
FAIL	bmr17010.str	0.0233581066132	123329	448	7.1	7.4	0.0	30.4807271957
=============================================================================================
ERROR in semicolon_block_collapse for text starting at: [;
Commercial pet15b was modified to replace the thrombin cutting site to a TEV
cutting site.  
; . .]
FAIL	bmr5797.str	0.0167078971863	89804	525	10.0	7.4	0.0	36.4847249985
=============================================================================================
ERROR in semicolon_block_collapse for text starting at: [;
   _Entity.Target_identifier                 .
   _Entity.Polymer_author_defined_seq        .
   _]
FAIL	bmr5697.str	0.0186519622803	98736	536	8.7	7.4	0.0	37.0566020012
=============================================================================================
ERROR in semicolon_block_collapse for text starting at: [;
MotNF is comprised of the N-terminal domain of MotA,
amino acids 1-96.
; . . 4957 1 

   stop_

sa]
FAIL	bmr4957.str	0.0246200561523	130973	576	9.7	7.4	0.0	40.0671141148
=============================================================================================
ERROR in semicolon_block_collapse for text starting at: [;
The E7N peptide, E7(1-40) were synthesized by F-moc chemistry and purified by reverse phase HPLC. ]
FAIL	bmr19269.str	0.0135970115662	73323	591	16.7	7.4	0.0	40.5122921467
=============================================================================================
ERROR in semicolon_block_collapse for text starting at: [;
Binding Of N,N',N"-Triacetylchitotriose To Hew Lysozyme: A Powder Diffraction Study
; . . . . . 10]
FAIL	bmr18304.str	0.0395359992981	206607	594	8.3	7.4	0.0	40.6885080338
=============================================================================================
ERROR in semicolon_block_collapse for text starting at: [;
Binding Of N,N',N"-Triacetylchitotriose To Hew Lysozyme: A Powder Diffraction Study
; . . . . .  9]
FAIL	bmr4943.str	0.0501029491425	263676	644	9.8	7.4	0.0	45.9119701385
=============================================================================================
ERROR in semicolon_block_collapse for text starting at: [;
   _Coupling_constant_list.Text_data_format              .
   _Coupling_constant_list.Text_data   ]
FAIL	bmr4071.str	0.0151379108429	80755	661	15.8	7.4	0.0	46.8040440083
=============================================================================================
ERROR in semicolon_block_collapse for text starting at: [;
   _Entity.Target_identifier                 .
   _Entity.Polymer_author_defined_seq        .
   _]
FAIL	bmr18092.str	0.0496349334717	261036	672	6.8	7.4	0.0	47.537872076
=============================================================================================
ERROR in semicolon_block_collapse for text starting at: [;
[15N]-Ala;[15N]-Gly;[15N]-His;[15N]-Ile;[15N]-Leu;[15N]-Lys;[15N]-Phe;
[15N]-Ser;[15N]-Trp;[15N]-V]
FAIL	bmr4022.str	0.0381200313568	201138	729	8.5	7.4	0.0	52.296913147
=============================================================================================
ERROR in semicolon_block_collapse for text starting at: [;
   _Entity.Target_identifier                 .
   _Entity.Polymer_author_defined_seq        .
   _]
FAIL	bmr18193.str	0.0278141498566	144463	749	8.8	7.4	0.0	54.0559711456
=============================================================================================
ERROR in semicolon_block_collapse for text starting at: [;
In order to accommodate heterologous expression, the DNA sequence which encodes
the amino acid seq]
FAIL	bmr18928.str	0.0115029811859	62713	818	13.3	7.4	0.0	58.9814531803
=============================================================================================
ERROR in semicolon_block_collapse for text starting at: [;
   _Entity.Target_identifier                 .
   _Entity.Polymer_author_defined_seq        .
   _]
FAIL	bmr7125.str	0.0707080364227	368804	825	8.2	7.4	0.0	59.2888970375
=============================================================================================
ERROR in semicolon_block_collapse for text starting at: [;

   loop_
      _Vendor.Name
      _Vendor.Address
      _Vendor.Electronic_address
      _Vendor.]
FAIL	bmr5939.str	0.0331559181213	174593	860	7.5	7.4	0.0	62.1275250912
=============================================================================================
ERROR in semicolon_block_collapse for text starting at: [;

   loop_
      _Task.Task
      _Task.Entry_ID
      _Task.Software_ID

      'data analysis and ]
FAIL	bmr7056.str	0.0500359535217	260866	866	8.3	7.4	0.0	62.5127279758
=============================================================================================
ERROR in semicolon_block_collapse for text starting at: [;
   _Entity.Target_identifier                 .
   _Entity.Polymer_author_defined_seq        .
   _]
FAIL	bmr5591.str	0.0261960029602	138353	875	9.4	7.4	0.0	63.9877250195
=============================================================================================
ERROR in semicolon_block_collapse for text starting at: [;
tiny T antigen; Synthesized by PCR, substituting codons found frequently
in highly expressed E. co]
FAIL	bmr4403.str	0.0240290164948	127708	931	10.3	7.4	0.0	67.1719400883
=============================================================================================
ERROR in semicolon_block_collapse for text starting at: [;
   _Entity.Target_identifier                 .
   _Entity.Polymer_author_defined_seq        .
   _]
FAIL	bmr10053.str	0.0515358448029	269728	937	9.5	7.4	0.0	67.6894819736
=============================================================================================
ERROR in semicolon_block_collapse for text starting at: [;
The protein was expressed in E.coli in minimal mediaM9 
containing 2H,13C glucose, D2O and 15N amm]
FAIL	bmr4986.str	0.0443501472473	233770	957	11.1	7.4	0.0	68.7127771378
=============================================================================================
ERROR in semicolon_block_collapse for text starting at: [;
   _Entity.Target_identifier                 .
   _Entity.Polymer_author_defined_seq        .
   _]
FAIL	bmr10052.str	0.0292840003967	154045	973	5.7	7.4	0.0	69.6152369976
=============================================================================================
ERROR in semicolon_block_collapse for text starting at: [;

   loop_
      _Sample_condition_variable.Type
      _Sample_condition_variable.Val
      _Sample]
FAIL	bmr18556.str	0.0269742012024	141342	978	9.1	7.4	0.0	69.915443182
=============================================================================================
ERROR in semicolon_block_collapse for text starting at: [;
DNA coding for rep1-136 was inserted into plasmid pQE-32 and overexpressed in
E.coli strain M15pRe]
FAIL	bmr5297.str	0.0371968746185	197116	1007	6.8	7.4	0.0	71.4396569729
=============================================================================================
ERROR in semicolon_block_collapse for text starting at: [;
   _Sample.Aggregate_sample_number          .
   _Sample.Solvent_system                   .
   _Sa]
FAIL	bmr4577.str	0.0481369495392	255352	1012	8.6	7.4	0.0	71.635571003
=============================================================================================
ERROR in semicolon_block_collapse for text starting at: [;
   _Entity.Target_identifier                 .
   _Entity.Polymer_author_defined_seq        .
   _]
FAIL	bmr11051.str	0.0190889835358	99530	1091	13.0	7.4	0.0	77.8660311699
=============================================================================================
ERROR in semicolon_block_collapse for text starting at: [;
Spectrometers are built in-house at the Oxford Centre for Molecular Sciences.
They incorporate an ]
FAIL	bmr5882.str	0.0211958885193	112779	1143	7.7	7.4	0.0	83.9805569649
=============================================================================================
ERROR in semicolon_block_collapse for text starting at: [;
synthetic (  Plasmid p2R was a kind gift from L. Regan  
  Predki et al., Cell 80, 41-50, (1995))
]
FAIL	bmr4072.str	0.0114779472351	63205	1144	7.1	7.4	0.0	83.9922590256
=============================================================================================
ERROR in semicolon_block_collapse for text starting at: [;

   loop_
      _Chem_shift_ref.Atom_type
      _Chem_shift_ref.Atom_isotope_number
      _Chem_sh]
FAIL	bmr6991.str	0.0103671550751	55842	1171	7.7	7.4	0.0	85.1583621502
=============================================================================================
ERROR in semicolon_block_collapse for text starting at: [;
Binding Of N,N',N"-Triacetylchitotriose To Hew Lysozyme: A Powder Diffraction Study
; . . . . . 10]
FAIL	bmr1800.str	0.0338280200958	179065	1199	7.5	7.4	0.0	87.7823190689
=============================================================================================
ERROR in semicolon_block_collapse for text starting at: [;
   _NMR_spectrometer.Manufacturer     Bruker
   _NMR_spectrometer.Model            Avance600
   _N]
FAIL	bmr10096.str	0.0237159729004	124221	1260	10.3	7.4	0.0	91.3160171509
=============================================================================================
ERROR in semicolon_block_collapse for text starting at: [;
a3D was cloned into pET-16b using the Nco-I and HindIII restriction sites.
The protein was produce]
FAIL	bmr4126.str	0.0184209346771	98705	1263	8.7	7.4	0.0	91.3794519901
=============================================================================================
ERROR in semicolon_block_collapse for text starting at: [;

   loop_
      _Task.Task
      _Task.Entry_ID
      _Task.Software_ID

      'data analysis' 584]
FAIL	bmr5844.str	0.0438151359558	233116	1268	17.3	7.4	0.0	91.7903001308
=============================================================================================
ERROR in semicolon_block_collapse for text starting at: [;
pGEV2 ref.: 
JR Huth et al., Protein Sci. 6:2359-2364, 1997
; . . 16284 1 

   stop_

save_


	]
FAIL	bmr16284.str	0.0151648521423	81499	1288	5.6	7.4	0.0	93.6595070362
=============================================================================================
ERROR in semicolon_block_collapse for text starting at: [;
Binding Of N,N',N"-Triacetylchitotriose To Hew Lysozyme: A Powder Diffraction Study
; . . . . . 10]
FAIL	bmr1881.str	0.0337190628052	178303	1291	10.0	7.4	0.0	93.7719111443
=============================================================================================
ERROR in semicolon_block_collapse for text starting at: [;
5-mm TXI CRP 
3-mm Shigemi tube
; . . 25462 1 

   stop_

save_


    
    
    

save_experiment_]
FAIL	bmr25462.str	0.0188939571381	100738	1384	8.7	7.4	0.0	99.5882260799
=============================================================================================
ERROR in semicolon_block_collapse for text starting at: [;
   _Entity.Target_identifier                 .
   _Entity.Polymer_author_defined_seq        .
   _]
FAIL	bmr11037.str	0.0175681114197	93218	1387	9.5	7.4	0.0	99.7056701183
=============================================================================================
ERROR in semicolon_block_collapse for text starting at: [;
   _Assigned_chem_shift_list.Text_data_format              .
   _Assigned_chem_shift_list.Text_dat]
FAIL	bmr4027.str	0.0485978126526	254873	1394	8.6	7.4	0.0	100.051753998
=============================================================================================
ERROR in semicolon_block_collapse for text starting at: [;
   _Entity.Target_identifier                 .
   _Entity.Polymer_author_defined_seq        .
   _]
FAIL	bmr7280.str	0.0174679756165	92832	1398	9.5	7.4	0.0	100.440677166
=============================================================================================
ERROR in semicolon_block_collapse for text starting at: [;
Binding Of N,N',N"-Triacetylchitotriose To Hew Lysozyme: A Powder Diffraction Study
; . . . . . 10]
FAIL	bmr7144.str	0.0320589542389	169673	1413	7.7	7.4	0.0	101.553125143
=============================================================================================
ERROR in semicolon_block_collapse for text starting at: [;
   _Coupling_constant_list.Text_data_format              .
   _Coupling_constant_list.Text_data   ]
FAIL	bmr4278.str	0.0216951370239	114809	1468	7.7	7.4	0.0	105.552038193
=============================================================================================
ERROR in semicolon_block_collapse for text starting at: [;
   _Assigned_chem_shift_list.Text_data_format              .
   _Assigned_chem_shift_list.Text_dat]
FAIL	bmr4877.str	0.0153830051422	87730	1478	10.5	7.4	0.0	106.280297995
=============================================================================================
ERROR in semicolon_block_collapse for text starting at: [;
A synthesised peptide, derived from Saccheromyces cerevisiae V-ATPase subunit
a, transmembrane hel]
FAIL	bmr11056.str	0.0101909637451	55109	1487	7.7	7.4	0.0	107.011119127
=============================================================================================
ERROR in semicolon_block_collapse for text starting at: [; 
      . 
      16201 
      1 
      

   stop_

   loop_
      _Task.Task
      _Task.Entry_ID
 ]
FAIL	bmr16201.str	0.0304789543152	161563	1507	8.1	7.4	0.0	108.246750116
=============================================================================================
ERROR in semicolon_block_collapse for text starting at: [;

   loop_
      _Sample_condition_variable.Type
      _Sample_condition_variable.Val
      _Sample]
FAIL	bmr7071.str	0.0195341110229	102930	1516	8.3	7.4	0.0	108.687508106
=============================================================================================
ERROR in semicolon_block_collapse for text starting at: [;
cytosolic domain. Uniprot ID  
P40259
; . . 19651 1 

   stop_

save_


    
    
    

save_exper]
FAIL	bmr19651.str	0.0152070522308	62398	1552	5.6	7.4	0.0	112.65289712
=============================================================================================
ERROR in semicolon_block_collapse for text starting at: [;
In order to accommodate heterologous expression, the DNA sequence which encodes
the amino acid seq]
FAIL	bmr18929.str	0.0166609287262	88029	1575	9.5	7.4	0.0	113.885241985
=============================================================================================
ERROR in semicolon_block_collapse for text starting at: [;

   loop_
      _Entity_purity.ID
      _Entity_purity.Sample_ID
      _Entity_purity.Sample_label]
FAIL	bmr4047.str	0.0242629051208	128517	1587	10.0	7.4	0.0	114.563872099
=============================================================================================
ERROR in semicolon_block_collapse for text starting at: [;
5mm CP-TCI-Z, #44909-0018, 
CP-TCI 800SG H-C/N-D-05-Z
; . . 16623 1 

   stop_

save_


    
    
]
FAIL	bmr16623.str	0.0225229263306	119175	1591	7.4	7.4	0.0	116.676568031
=============================================================================================
ERROR in semicolon_block_collapse for text starting at: [;
NMR spectra for the resonance assignment of the main-chain were acquired at
303 K with a Bruker DR]
FAIL	bmr6405.str	0.0281791687012	150232	1604	8.8	7.4	0.0	117.376839161
=============================================================================================
ERROR in semicolon_block_collapse for text starting at: [;
The methylarginines ADMA and MMA inhibit the production of nitric oxide
synthase.[3] As such, DDAH]
FAIL	bmr19742.str	0.0275638103485	147470	1615	8.8	7.4	0.0	117.842931986
=============================================================================================
ERROR in semicolon_block_collapse for text starting at: [;
Binding Of N,N',N"-Triacetylchitotriose To Hew Lysozyme: A Powder Diffraction Study
; . . . . . 10]
FAIL	bmr1799.str	0.0340690612793	179138	1620	9.8	7.4	0.0	118.034079075
=============================================================================================
ERROR in semicolon_block_collapse for text starting at: [;
Tyrosine-protein kinase ABL2 
EC 2.7.10.2 
Abelson murine leukemia viral oncogene homolog 2 
Abels]
FAIL	bmr16349.str	0.0367069244385	193676	1624	7.0	7.4	0.0	118.241744995
=============================================================================================
ERROR in semicolon_block_collapse for text starting at: [;
   _Chem_comp.DB_query_date                     .
   _Chem_comp.DB_last_query_revised_last_date   ]
FAIL	bmr5080.str	0.0243709087372	126997	1638	6.9	7.4	0.0	120.703859091
=============================================================================================
ERROR in semicolon_block_collapse for text starting at: [;
Peptide is produced in an E. coli overexpression
system (described in the associated Biochemistry
]
FAIL	bmr5227.str	0.0292911529541	156002	1651	8.6	7.4	0.0	122.0906322
=============================================================================================
ERROR in semicolon_block_collapse for text starting at: [;
   _Chem_comp.DB_query_date                     .
   _Chem_comp.DB_last_query_revised_last_date   ]
FAIL	bmr5403.str	0.0224869251251	125650	1658	7.4	7.4	0.0	122.349272966
=============================================================================================
ERROR in semicolon_block_collapse for text starting at: [;
   _Entity.DB_query_date                     .
   _Entity.DB_query_revised_last_date        2014-0]
FAIL	bmr6565.str	0.0366191864014	192996	1677	8.9	7.4	0.0	123.18200016
=============================================================================================
ERROR in semicolon_block_collapse for text starting at: [;
   _Chem_comp.DB_query_date                     .
   _Chem_comp.DB_last_query_revised_last_date   ]
FAIL	bmr4707.str	0.0206279754639	109974	1704	8.3	7.4	0.0	125.03839016
=============================================================================================
ERROR in semicolon_block_collapse for text starting at: [;
C-terminal tag: LEHHHHHH.   
The protein is a monomer by gel filtration and static light scatterin]
FAIL	bmr15329.str	0.0451729297638	237830	1718	9.1	7.4	0.0	126.018829107
=============================================================================================
ERROR in semicolon_block_collapse for text starting at: [;
   _Assigned_chem_shift_list.Text_data_format              .
   _Assigned_chem_shift_list.Text_dat]
FAIL	bmr5058.str	0.032408952713	169663	1726	7.9	7.4	0.0	126.429141045
=============================================================================================
ERROR in semicolon_block_collapse for text starting at: [;
   _Assigned_chem_shift_list.Text_data_format              .
   _Assigned_chem_shift_list.Text_dat]
FAIL	bmr5757.str	0.0167670249939	91913	1743	9.5	7.4	0.0	127.432159185
=============================================================================================
ERROR in semicolon_block_collapse for text starting at: [;
This protein was computationally designed de novo, and hence has no natural
source.  The protein w]
FAIL	bmr7101.str	0.0179989337921	96217	1812	9.1	7.4	0.0	132.370547056
=============================================================================================
ERROR in semicolon_block_collapse for text starting at: [;
Binding Of N,N',N"-Triacetylchitotriose To Hew Lysozyme: A Powder Diffraction Study
; . . . . . 10]
FAIL	bmr2957.str	0.0345571041107	182531	1826	7.3	7.4	0.0	133.13372612
=============================================================================================
ERROR in semicolon_block_collapse for text starting at: [;
   _Assigned_chem_shift_list.Text_data_format              .
   _Assigned_chem_shift_list.Text_dat]
FAIL	bmr6647.str	0.0184199810028	104211	1832	27.3	7.4	0.0	133.744132042
=============================================================================================
ERROR in semicolon_block_collapse for text starting at: [;
   _Entity.Target_identifier                 .
   _Entity.Polymer_author_defined_seq        .
   _]
FAIL	bmr5538.str	0.0292160511017	154601	1839	8.6	7.4	0.0	134.313651085
=============================================================================================
ERROR in semicolon_block_collapse for text starting at: [;
   _Chem_comp.DB_query_date                     .
   _Chem_comp.DB_last_query_revised_last_date   ]
FAIL	bmr6008.str	0.025496006012	134772	1918	9.7	7.4	0.0	139.435829163
=============================================================================================
ERROR in semicolon_block_collapse for text starting at: [;
   _Entity.Target_identifier                 .
   _Entity.Polymer_author_defined_seq        .
   _]
FAIL	bmr4839.str	0.0320711135864	166654	2006	7.9	7.4	0.0	147.702819109
=============================================================================================
ERROR in semicolon_block_collapse for text starting at: [;
   _Assigned_chem_shift_list.Text_data_format              .
   _Assigned_chem_shift_list.Text_dat]
FAIL	bmr4966.str	0.0168330669403	92354	2027	5.0	7.4	0.0	148.906521082
=============================================================================================
ERROR in semicolon_block_collapse for text starting at: [;
   _Entity.Target_identifier                 .
   _Entity.Polymer_author_defined_seq        .
   _]
FAIL	bmr4848.str	0.0528569221497	277483	2065	7.9	7.4	0.0	151.020724058
=============================================================================================
ERROR in semicolon_block_collapse for text starting at: [;
   _NMR_spectrometer.Manufacturer     Varian
   _NMR_spectrometer.Model            INOVA
   _NMR_s]
FAIL	bmr7089.str	0.0495281219482	234339	2090	10.0	7.4	0.0	153.359985113
=============================================================================================
ERROR in semicolon_block_collapse for text starting at: [;

   loop_
      _Spectral_dim.ID
      _Spectral_dim.Atom_type
      _Spectral_dim.Atom_isotope_nu]
FAIL	bmr15281.str	0.0467569828033	473579	2093	10.5	7.4	0.0	153.60337615
=============================================================================================
ERROR in semicolon_block_collapse for text starting at: [;
Expression Media 
MJ9 100%N15 5%C13 and  
MJ9 100%N15 100%C13
; . . 15850 1 

   stop_

save_


]
FAIL	bmr15850.str	0.362472057343	1873225	2094	9.4	7.4	0.0	153.966075182
=============================================================================================
ERROR in semicolon_block_collapse for text starting at: [;
The plasmid for expression (pHisTrxHisNT(A72R)) encodes a His6 tag,   
thioredoxin, another His6 t]
FAIL	bmr18261.str	0.0350079536438	183431	2114	9.3	7.4	0.0	155.518207073
=============================================================================================
ERROR in semicolon_block_collapse for text starting at: [; . . 4562 1 

   stop_

save_


	 
    
    
    

save_HEWL_1
   _Sample.Sf_category           ]
FAIL	bmr4562.str	0.0549459457397	286754	2119	16.7	7.4	0.0	155.830734015
=============================================================================================
ERROR in semicolon_block_collapse for text starting at: [;
Intracellulcar Processing using an MPB-IL-13 protein cleaved in vivo by the tovacco
etch virus pro]
FAIL	bmr4843.str	0.0261402130127	139309	2120	16.1	7.4	0.0	155.857122183
=============================================================================================
ERROR in semicolon_block_collapse for text starting at: [; . . 19038 1 

   stop_

save_


    
    
    

save_chem_comp_HEM
   _Chem_comp.Sf_category      ]
FAIL	bmr19038.str	0.0371041297913	195838	2156	8.9	7.4	0.0	158.115383148
=============================================================================================
ERROR in semicolon_block_collapse for text starting at: [;
Eastern newt 
lambdaZap cDNA forelimb blastemal library
; . . 15477 1 

   stop_

save_


    
   ]
FAIL	bmr15477.str	0.0221240520477	117779	2237	11.1	7.4	0.0	164.178868055
=============================================================================================
ERROR in semicolon_block_collapse for text starting at: [;
   _Entity.Target_identifier                 .
   _Entity.Polymer_author_defined_seq        .
   _]
FAIL	bmr5547.str	0.0386669635773	202043	2261	8.5	7.4	0.0	165.383234978
=============================================================================================
ERROR in semicolon_block_collapse for text starting at: [;
Binding Of N,N',N"-Triacetylchitotriose To Hew Lysozyme: A Powder Diffraction Study
; . . . . . 10]
FAIL	bmr1865.str	0.0392580032349	207082	2262	8.3	7.4	0.0	165.422713995
=============================================================================================
ERROR in semicolon_block_collapse for text starting at: [;
   _Entity.Target_identifier                 .
   _Entity.Polymer_author_defined_seq        .
   _]
FAIL	bmr11035.str	0.019926071167	105110	2338	8.3	7.4	0.0	171.401815176
=============================================================================================
ERROR in semicolon_block_collapse for text starting at: [; . . 4273 1 

   stop_

save_


	 
    
    
    

save_sample_1
   _Sample.Sf_category         ]
FAIL	bmr4273.str	0.0141968727112	79944	2395	11.1	7.4	0.0	177.771923065
=============================================================================================
ERROR in semicolon_block_collapse for text starting at: [;
   _Entity.Target_identifier                 .
   _Entity.Polymer_author_defined_seq        .
   _]
FAIL	bmr7251.str	0.0115730762482	62255	2426	7.7	7.4	0.0	179.142239094
=============================================================================================
ERROR in semicolon_block_collapse for text starting at: [;
Total Miz8-10 sequence:   
MKPYVCIHCQRQFADPGALQRHVRIHTGEKPCQCVMCGKAFTQASSLIAHVRQHTGEKPYVCERCGKRFVQ]
FAIL	bmr18586.str	0.0237939357758	126467	2454	17.2	7.4	0.0	180.731187105
=============================================================================================
ERROR in semicolon_block_collapse for text starting at: [;
   _Sample.Aggregate_sample_number          .
   _Sample.Solvent_system                  '90% H2O/]
FAIL	bmr15831.str	0.00965690612793	52481	2463	8.3	7.4	0.0	181.232907057
=============================================================================================
ERROR in semicolon_block_collapse for text starting at: [;

   loop_
      _Task.Task
      _Task.Entry_ID
      _Task.Software_ID

      'Data analysis' 629]
FAIL	bmr6292.str	0.0285279750824	149055	2475	17.1	7.4	0.0	181.821900129
=============================================================================================
ERROR in semicolon_block_collapse for text starting at: [;
   _Entity.Target_identifier                 .
   _Entity.Polymer_author_defined_seq        .
   _]
FAIL	bmr7254.str	0.00972199440002	52594	2522	25.0	7.5	0.0	184.727554083
=============================================================================================
ERROR in semicolon_block_collapse for text starting at: [; . . 5885 1 

   stop_

save_


	 
    
    
    

save_sample_1
   _Sample.Sf_category         ]
FAIL	bmr5885.str	0.0306470394135	160092	2537	32.4	7.5	0.0	185.751085043
=============================================================================================
ERROR in semicolon_block_collapse for text starting at: [;
   _Sample.Aggregate_sample_number          .
   _Sample.Solvent_system                  '90% H2O/]
FAIL	bmr17023.str	0.0209171772003	108720	2541	28.0	7.5	0.0	185.929694176
=============================================================================================
ERROR in semicolon_block_collapse for text starting at: [; . . 6194 1 

   stop_

save_


	 
    
    
    

save_sample_1
   _Sample.Sf_category         ]
FAIL	bmr6194.str	0.0144038200378	79217	2550	5.9	7.6	0.0	186.271245003
=============================================================================================
ERROR in semicolon_block_collapse for text starting at: [;

   loop_
      _Sample_condition_variable.Type
      _Sample_condition_variable.Val
      _Sample]
FAIL	bmr4256.str	0.0199248790741	105687	2602	8.3	7.6	0.0	191.23875308
=============================================================================================
ERROR in semicolon_block_collapse for text starting at: [;

   loop_
      _Experiment.ID
      _Experiment.Name
      _Experiment.Raw_data_flag
      _Exper]
FAIL	bmr26636.str	0.0416660308838	217694	2617	8.0	7.6	0.0	192.47243309
=============================================================================================
ERROR in semicolon_block_collapse for text starting at: [;
   _Assigned_chem_shift_list.Text_data_format              .
   _Assigned_chem_shift_list.Text_dat]
FAIL	bmr19491.str	0.0716669559479	375081	2633	9.2	7.6	0.0	193.268908978
=============================================================================================
ERROR in semicolon_block_collapse for text starting at: [;
   _Entity.Target_identifier                 .
   _Entity.Polymer_author_defined_seq        .
   _]
FAIL	bmr6470.str	0.0307459831238	156961	2649	21.6	7.6	0.0	193.901061058
=============================================================================================
ERROR in semicolon_block_collapse for text starting at: [;
Gene name: SNCA
The uniprot reference is P37840
; . . 18860 1 

   stop_

save_


    
    
    

]
FAIL	bmr18860.str	0.0157630443573	84389	2676	10.5	7.6	0.0	195.427087069
=============================================================================================
ERROR in semicolon_block_collapse for text starting at: [;
The plasmid for expression (pHisTrxHisNT) encodes a His6 tag,    
thioredoxin, another His6 tag, a]
FAIL	bmr18480.str	0.0358600616455	185087	2771	22.7	7.6	0.0	202.833224058
=============================================================================================
ERROR in semicolon_block_collapse for text starting at: [;
   _Sample.Aggregate_sample_number          .
   _Sample.Solvent_system                  '90% H2O/]
FAIL	bmr16105.str	0.0115711688995	62777	2844	7.1	7.6	0.0	207.340705156
=============================================================================================
ERROR in semicolon_block_collapse for text starting at: [;
RNA-binding protein FUS 
Alternative name(s): 
75 kDa DNA-pairing protein 
Oncogene FUS 
Oncogene ]
FAIL	bmr17508.str	0.0299870967865	155335	2859	11.4	7.6	0.0	208.184111118
=============================================================================================
ERROR in semicolon_block_collapse for text starting at: [;
   _Entity.Target_identifier                 .
   _Entity.Polymer_author_defined_seq        .
   _]
FAIL	bmr6057.str	0.0224499702454	118944	2864	18.5	7.6	0.0	208.421549082
=============================================================================================
ERROR in semicolon_block_collapse for text starting at: [;
Recombinant fusion protein with dimerization domain of GCN4 C-terminally
modified by addition of a]
FAIL	bmr5198.str	0.0140631198883	75526	2875	11.1	7.6	0.0	209.045584202
=============================================================================================
ERROR in semicolon_block_collapse for text starting at: [;
   _Chem_comp.DB_query_date                     .
   _Chem_comp.DB_last_query_revised_last_date   ]
FAIL	bmr17112.str	0.0253190994263	133187	2886	9.7	7.6	0.0	209.625400066
=============================================================================================
ERROR in semicolon_block_collapse for text starting at: [;

   loop_
      _Chem_shift_ref.Atom_type
      _Chem_shift_ref.Atom_isotope_number
      _Chem_sh]
FAIL	bmr6998.str	0.0115661621094	61725	2913	7.1	7.6	0.0	211.011026144
=============================================================================================
ERROR in semicolon_block_collapse for text starting at: [;
   _Entity.Target_identifier                 .
   _Entity.Polymer_author_defined_seq        .
   _]
FAIL	bmr6828.str	0.0144131183624	77153	2923	11.1	7.6	0.0	211.517687082
=============================================================================================
ERROR in semicolon_block_collapse for text starting at: [;
   _Entity.Target_identifier                 .
   _Entity.Polymer_author_defined_seq        .
   _]
FAIL	bmr4934.str	0.0137031078339	72863	2946	6.2	7.6	0.0	212.565749168
=============================================================================================
ERROR in semicolon_block_collapse for text starting at: [;
synthetic (Clone is a gift from M. Inouye, Rutgers University:
Reference - S. Chatterjee, W. Jiang]
FAIL	bmr4107.str	0.0146038532257	79541	2951	16.7	7.6	0.0	212.814270973
=============================================================================================
ERROR in semicolon_block_collapse for text starting at: [; 15097 1 

   stop_

   loop_
      _Task.Task
      _Task.Entry_ID
      _Task.Software_ID

      ]
FAIL	bmr15097.str	0.0494258403778	259051	2955	11.7	7.6	0.0	213.091634035
=============================================================================================
ERROR in semicolon_block_collapse for text starting at: [;
   _Entity.Target_identifier                 .
   _Entity.Polymer_author_defined_seq        .
   _]
FAIL	bmr6563.str	0.0350120067596	184500	2959	9.3	7.6	0.0	213.252336979
=============================================================================================
ERROR in semicolon_block_collapse for text starting at: [;
Ymr074cp (1-116) 
Residues 117-127 represent a his tag
; . . 15562 1 

   stop_

save_


    
    ]
FAIL	bmr15562.str	0.0567419528961	297785	3012	7.5	7.6	0.0	216.878415108
=============================================================================================
ERROR in semicolon_block_collapse for text starting at: [;
   _Entity.Target_identifier                 .
   _Entity.Polymer_author_defined_seq        .
   _]
FAIL	bmr5516.str	0.0372169017792	196514	3019	8.9	7.6	0.0	217.170753002
=============================================================================================
ERROR in semicolon_block_collapse for text starting at: [;
   _Chem_comp.DB_query_date                     .
   _Chem_comp.DB_last_query_revised_last_date   ]
FAIL	bmr16337.str	0.0376679897308	198361	3033	17.4	7.6	0.0	217.798628092
=============================================================================================
ERROR in semicolon_block_collapse for text starting at: [;
widebore magnet  
Bruker triple resonance 3.2 mm MAS probe
; . . 25289 1 

   stop_

save_


    
]
FAIL	bmr25289.str	0.0216658115387	114434	3061	7.7	7.6	0.0	219.015980005
=============================================================================================
ERROR in semicolon_block_collapse for text starting at: [; . . 4058 1 

   stop_

save_


	 
    
    
    

save_sample_one
   _Sample.Sf_category       ]
FAIL	bmr4058.str	0.00987505912781	54022	3069	16.7	7.6	0.0	219.744600058
=============================================================================================
ERROR in semicolon_block_collapse for text starting at: [;
   _Assigned_chem_shift_list.Text_data_format              .
   _Assigned_chem_shift_list.Text_dat]
FAIL	bmr6123.str	0.0173809528351	101703	3083	9.1	7.6	0.0	220.491487026
=============================================================================================
ERROR in semicolon_block_collapse for text starting at: [;
Avance II UiO
Bruker Avance II  
University of Oslo  
Cryoprobe
; . . 16149 1 

   stop_

save_


]
FAIL	bmr16149.str	0.0127320289612	68215	3096	18.7	7.6	0.0	221.804594994
=============================================================================================
ERROR in semicolon_block_collapse for text starting at: [;
Binding Of N,N',N"-Triacetylchitotriose To Hew Lysozyme: A Powder Diffraction Study
; . . . . . 10]
FAIL	bmr1977.str	0.0342030525208	180520	3129	7.3	7.6	0.0	223.570306063
=============================================================================================
ERROR in semicolon_block_collapse for text starting at: [;
   _Entity.Target_identifier                 .
   _Entity.Polymer_author_defined_seq        .
   _]
FAIL	bmr7002.str	0.0300900936127	158625	3136	8.3	7.6	0.0	223.953822136
=============================================================================================
ERROR in semicolon_block_collapse for text starting at: [;
   _Entity.Target_identifier                 .
   _Entity.Polymer_author_defined_seq        .
   _]
FAIL	bmr18797.str	0.0195350646973	102743	3138	16.7	7.6	0.0	224.025243044
=============================================================================================
ERROR in semicolon_block_collapse for text starting at: [;
Binding Of N,N',N"-Triacetylchitotriose To Hew Lysozyme: A Powder Diffraction Study
; . . . . . 10]
FAIL	bmr1883.str	0.0337378978729	178301	3143	9.5	7.6	0.0	224.259130001
=============================================================================================
ERROR in semicolon_block_collapse for text starting at: [;
Actinorhodin acyl carrier protein (act ACP) from S. coelicolor was heterologously overexpressed 
i]
FAIL	bmr15659.str	0.0244641304016	130234	3157	17.2	7.6	0.0	226.825059175
=============================================================================================
ERROR in semicolon_block_collapse for text starting at: [;

   loop_
      _Sample_condition_variable.Type
      _Sample_condition_variable.Val
      _Sample]
FAIL	bmr4433.str	0.0120120048523	66900	3194	7.1	7.6	0.0	230.293064117
=============================================================================================
ERROR in semicolon_block_collapse for text starting at: [;
Binding Of N,N',N"-Triacetylchitotriose To Hew Lysozyme: A Powder Diffraction Study
; . . . . .  9]
FAIL	bmr5068.str	0.0462830066681	243051	3219	8.9	7.6	0.0	231.55886817
=============================================================================================
ERROR in semicolon_block_collapse for text starting at: [;

   loop_
      _Vendor.Name
      _Vendor.Address
      _Vendor.Electronic_address
      _Vendor.]
FAIL	bmr6618.str	0.0104269981384	55233	3245	7.7	7.6	0.0	233.157977104
=============================================================================================
ERROR in semicolon_block_collapse for text starting at: [;
   _Assigned_chem_shift_list.Text_data_format              .
   _Assigned_chem_shift_list.Text_dat]
FAIL	bmr4052.str	0.0402419567108	212971	3246	8.2	7.6	0.0	233.198444128
=============================================================================================
ERROR in semicolon_block_collapse for text starting at: [;

   loop_
      _Task.Task
      _Task.Entry_ID
      _Task.Software_ID

      'data processing' 5]
FAIL	bmr5789.str	0.0379619598389	198570	3254	8.7	7.6	0.0	233.56438899
=============================================================================================
ERROR in semicolon_block_collapse for text starting at: [;
Synthesized at Neosystem Laboratoire
(Strasbourg, France)
; . . 4322 1 

   stop_

save_


	 
 ]
FAIL	bmr4322.str	0.0158247947693	85056	3319	10.0	7.6	0.0	237.543514967
=============================================================================================
ERROR in semicolon_block_collapse for text starting at: [;
The organism is also known as a New World scorpion

The isolation and purification of the CsE-V ne]
FAIL	bmr4043.str	0.0118157863617	64043	3383	13.3	7.6	0.0	241.240674973
=============================================================================================
ERROR in semicolon_block_collapse for text starting at: [;

   loop_
      _Task.Task
      _Task.Entry_ID
      _Task.Software_ID

      'analysis of resona]
FAIL	bmr5981.str	0.0583860874176	303872	3418	8.6	7.6	0.0	242.975087166
=============================================================================================
ERROR in semicolon_block_collapse for text starting at: [;
   _Assigned_chem_shift_list.Text_data_format              .
   _Assigned_chem_shift_list.Text_dat]
FAIL	bmr5209.str	0.0294461250305	153122	3486	8.3	7.6	0.0	250.220647097
=============================================================================================
ERROR in semicolon_block_collapse for text starting at: [;
   _Assigned_chem_shift_list.Text_data_format              .
   _Assigned_chem_shift_list.Text_dat]
FAIL	bmr5517.str	0.0276119709015	138293	3508	6.3	7.6	0.0	253.276435137
=============================================================================================
ERROR in semicolon_block_collapse for text starting at: [;
   _Order_parameter_list.Text_data_format              .
   _Order_parameter_list.Text_data       ]
FAIL	bmr15185.str	0.0257458686829	132239	3525	6.5	7.6	0.0	254.142147064
=============================================================================================
ERROR in semicolon_block_collapse for text starting at: [;
Binding Of N,N',N"-Triacetylchitotriose To Hew Lysozyme: A Powder Diffraction Study
; . . . . . 10]
FAIL	bmr18305.str	0.0419931411743	218315	3553	8.0	7.6	0.0	255.589068174
=============================================================================================
ERROR in semicolon_block_collapse for text starting at: [;

   loop_
      _Spectral_dim.ID
      _Spectral_dim.Atom_type
      _Spectral_dim.Atom_isotope_nu]
FAIL	bmr15089.str	0.0374569892883	408531	3619	8.7	7.6	0.0	259.46133709
=============================================================================================
ERROR in semicolon_block_collapse for text starting at: [;

   loop_
      _Chem_shift_ref.Atom_type
      _Chem_shift_ref.Atom_isotope_number
      _Chem_sh]
FAIL	bmr4332.str	0.0164089202881	88017	3670	10.0	7.6	0.0	262.021131992
=============================================================================================
ERROR in semicolon_block_collapse for text starting at: [;
   _Chem_comp.DB_query_date                     .
   _Chem_comp.DB_last_query_revised_last_date   ]
FAIL	bmr5983.str	0.0443961620331	231973	3714	16.7	7.5	0.0	268.811292171
=============================================================================================
ERROR in semicolon_block_collapse for text starting at: [;
   _Entity.Target_identifier                 .
   _Entity.Polymer_author_defined_seq        .
   _]
FAIL	bmr10118.str	0.0245630741119	129222	3722	10.0	7.5	0.0	269.218042135
=============================================================================================
ERROR in semicolon_block_collapse for text starting at: [; . . 15545 1 

   stop_

save_


    
    
    

save_experiment_list
   _Experiment_list.Sf_catego]
FAIL	bmr15545.str	0.0320281982422	166417	3723	13.2	7.5	0.0	269.250305176
=============================================================================================
ERROR in semicolon_block_collapse for text starting at: [;
   _Entity.Target_identifier                 .
   _Entity.Polymer_author_defined_seq        .
   _]
FAIL	bmr5537.str	0.0237457752228	124730	3727	7.1	7.6	0.0	269.622663975
=============================================================================================
ERROR in semicolon_block_collapse for text starting at: [;
Binding Of N,N',N"-Triacetylchitotriose To Hew Lysozyme: A Powder Diffraction Study
; . . . . . 10]
FAIL	bmr791.str	0.0327410697937	172091	3782	10.0	7.5	0.0	272.451810122
=============================================================================================
ERROR in semicolon_block_collapse for text starting at: [;
hitchens@andrew.cmu.edu   
rule@andrew.cmu.edu
; 15154 3 

   stop_

   loop_
      _Task.Task
   ]
FAIL	bmr15154.str	0.0355970859528	187692	3802	9.5	7.5	0.0	273.32102108
=============================================================================================
ERROR in semicolon_block_collapse for text starting at: [;
   _Chem_comp.DB_query_date                     .
   _Chem_comp.DB_last_query_revised_last_date   ]
FAIL	bmr4777.str	0.0377118587494	198480	3805	10.6	7.5	0.0	273.446037054
=============================================================================================
ERROR in semicolon_block_collapse for text starting at: [;
 Family: Retroviridae, Genus: lentivirus, Type of species: HIV-1,
 Reference Strain: (HXB2) 
; . .]
FAIL	bmr4093.str	0.0201191902161	106272	3807	12.5	7.5	0.0	273.535070181
=============================================================================================
ERROR in semicolon_block_collapse for text starting at: [;
   _Coupling_constant_list.Text_data_format              .
   _Coupling_constant_list.Text_data   ]
FAIL	bmr5558.str	0.0244128704071	127138	3840	16.7	7.5	0.0	275.80549407
=============================================================================================
ERROR in semicolon_block_collapse for text starting at: [;
   _Entity.Target_identifier                 .
   _Entity.Polymer_author_defined_seq        .
   _]
FAIL	bmr11032.str	0.0280871391296	148198	3847	8.8	7.5	0.0	276.238864183
=============================================================================================
ERROR in semicolon_block_collapse for text starting at: [;
   _Sample.Aggregate_sample_number          .
   _Sample.Solvent_system                  '95% H2O/]
FAIL	bmr18295.str	0.0222880840302	118886	3899	7.4	7.6	0.0	280.970246077
=============================================================================================
ERROR in semicolon_block_collapse for text starting at: [;
   _Assigned_chem_shift_list.Text_data_format              .
   _Assigned_chem_shift_list.Text_dat]
FAIL	bmr16137.str	0.0190100669861	101519	3929	4.5	7.6	0.0	284.059470177
=============================================================================================
ERROR in semicolon_block_collapse for text starting at: [;
   _Order_parameter_list.Text_data_format              .
   _Order_parameter_list.Text_data       ]
FAIL	bmr15187.str	0.023551940918	121482	3953	7.1	7.6	0.0	285.237519979
=============================================================================================
ERROR in semicolon_block_collapse for text starting at: [;

   loop_
      _Chem_shift_ref.Atom_type
      _Chem_shift_ref.Atom_isotope_number
      _Chem_sh]
FAIL	bmr6993.str	0.0115849971771	62009	3969	7.1	7.5	0.0	285.828103065
=============================================================================================
ERROR in semicolon_block_collapse for text starting at: [; 10117 1 

   stop_

   loop_
      _Assembly_bio_function.Biological_function
      _Assembly_bio_]
FAIL	bmr10117.str	0.00837898254395	46911	3970	10.0	7.5	0.0	285.836712122
=============================================================================================
ERROR in semicolon_block_collapse for text starting at: [;
all tripleresonance  experiments for assignment,      
15N-NOESY, 15N-relaxation data
; . . 15995 ]
FAIL	bmr15995.str	0.0246689319611	131271	3987	6.9	7.6	0.0	287.318982124
=============================================================================================
ERROR in semicolon_block_collapse for text starting at: [;

   loop_
      _Chem_shift_ref.Atom_type
      _Chem_shift_ref.Atom_isotope_number
      _Chem_sh]
FAIL	bmr15475.str	0.0247218608856	131654	4013	10.0	7.6	0.0	288.576308966
=============================================================================================
ERROR in semicolon_block_collapse for text starting at: [;
   _Coupling_constant_list.Text_data_format              .
   _Coupling_constant_list.Text_data   ]
FAIL	bmr4155.str	0.0197930335999	105868	4016	8.3	7.6	0.0	288.639008045
=============================================================================================
ERROR in semicolon_block_collapse for text starting at: [;
   _Cross_correlation_DD_list.Text_data_format              .
   _Cross_correlation_DD_list.Text_d]
FAIL	bmr19704.str	0.0775310993195	603352	4022	9.6	7.6	0.0	288.877297163
=============================================================================================
ERROR in semicolon_block_collapse for text starting at: [;
   _Chem_comp.DB_query_date                     .
   _Chem_comp.DB_last_query_revised_last_date   ]
FAIL	bmr5087.str	0.012256860733	66241	4049	6.7	7.6	0.0	290.057971001
=============================================================================================
ERROR in semicolon_block_collapse for text starting at: [;
Binding Of N,N',N"-Triacetylchitotriose To Hew Lysozyme: A Powder Diffraction Study
; . . . . . 10]
FAIL	bmr1770.str	0.0357940196991	182863	4064	9.3	7.6	0.0	291.906778097
=============================================================================================
ERROR in semicolon_block_collapse for text starting at: [; 15547 3 

   stop_

   loop_
      _Task.Task
      _Task.Entry_ID
      _Task.Software_ID

      ]
FAIL	bmr15547.str	0.0213599205017	112801	4066	7.7	7.6	0.0	291.961877108
=============================================================================================
ERROR in semicolon_block_collapse for text starting at: [;
   _Chem_comp.DB_query_date                     .
   _Chem_comp.DB_last_query_revised_last_date   ]
FAIL	bmr6699.str	0.0201978683472	106564	4088	8.3	7.6	0.0	293.415276051
=============================================================================================
ERROR in semicolon_block_collapse for text starting at: [;

   loop_
      _Chem_shift_ref.Atom_type
      _Chem_shift_ref.Atom_isotope_number
      _Chem_sh]
FAIL	bmr4573.str	0.0156128406525	84926	4157	10.5	7.5	0.0	298.181092978
=============================================================================================
ERROR in semicolon_block_collapse for text starting at: [;
native source (Cloning and expression of App-D49 PLA2 have been described by :
Lathrop, B.K., Bura]
FAIL	bmr4078.str	0.0266540050507	141579	4175	9.4	7.6	0.0	298.985458136
=============================================================================================
ERROR in semicolon_block_collapse for text starting at: [; . . 4057 1 

   stop_

save_


	 
    
    
    

save_sample_one
   _Sample.Sf_category       ]
FAIL	bmr4057.str	0.00961399078369	52344	4188	16.7	7.6	0.0	299.847802162
=============================================================================================
ERROR in semicolon_block_collapse for text starting at: [;
   _Sample.Aggregate_sample_number          .
   _Sample.Solvent_system                  '90% H2O/]
FAIL	bmr16102.str	0.356709003448	1845860	4195	8.4	7.6	0.0	300.499509096
=============================================================================================
ERROR in semicolon_block_collapse for text starting at: [;
   _Sample.Aggregate_sample_number          .
   _Sample.Solvent_system                  '95% H2O/]
FAIL	bmr18294.str	0.0232059955597	119772	4210	10.3	7.5	0.0	301.40705204
=============================================================================================
ERROR in semicolon_block_collapse for text starting at: [;
   _Order_parameter_list.Text_data_format              .
   _Order_parameter_list.Text_data       ]
FAIL	bmr15183.str	0.0249230861664	128136	4213	9.7	7.5	0.0	301.520198107
=============================================================================================
ERROR in semicolon_block_collapse for text starting at: [;
Overexpression of a GST fusion protein. The GST moiety was removed by thrombin
cleavage.      
; .]
FAIL	bmr6099.str	0.0153999328613	82712	4316	5.6	7.6	0.0	309.898914099
=============================================================================================
ERROR in semicolon_block_collapse for text starting at: [;

   loop_
      _Task.Task
      _Task.Entry_ID
      _Task.Software_ID

      'data analysis' 582]
FAIL	bmr5825.str	0.0131709575653	70369	4323	12.5	7.6	0.0	310.221940994
=============================================================================================
ERROR in semicolon_block_collapse for text starting at: [;
   _Chem_comp.DB_query_date                     .
   _Chem_comp.DB_last_query_revised_last_date   ]
FAIL	bmr5759.str	0.0302088260651	160848	4347	8.3	7.6	0.0	311.505064011
=============================================================================================
ERROR in semicolon_block_collapse for text starting at: [; 
      . 
      16202 
      1 
      

   stop_

   loop_
      _Task.Task
      _Task.Entry_ID
 ]
FAIL	bmr16202.str	0.029755115509	157826	4351	8.3	7.6	0.0	311.624600172
=============================================================================================
ERROR in semicolon_block_collapse for text starting at: [;
   _Entity.Target_identifier                 .
   _Entity.Polymer_author_defined_seq        .
   _]
FAIL	bmr18194.str	0.0234730243683	123441	4361	6.9	7.6	0.0	312.105201006
=============================================================================================
ERROR in semicolon_block_collapse for text starting at: [;
   _Chem_comp.DB_query_date                     .
   _Chem_comp.DB_last_query_revised_last_date   ]
FAIL	bmr4089.str	0.0368828773499	194893	4446	10.9	7.6	0.0	317.614654064
=============================================================================================
ERROR in semicolon_block_collapse for text starting at: [;
Binding Of N,N',N"-Triacetylchitotriose To Hew Lysozyme: A Powder Diffraction Study
; . . . . . 10]
FAIL	bmr568.str	0.0316369533539	167310	4481	7.9	7.6	0.0	319.889853001
=============================================================================================
ERROR in semicolon_block_collapse for text starting at: [;
Binding Of N,N',N"-Triacetylchitotriose To Hew Lysozyme: A Powder Diffraction Study
; . . . . . 10]
FAIL	bmr1801.str	0.0339708328247	179430	4484	9.5	7.6	0.0	319.963474989
=============================================================================================
ERROR in semicolon_block_collapse for text starting at: [;

   loop_
      _Task.Task
      _Task.Entry_ID
      _Task.Software_ID

      'spectral analysis']
FAIL	bmr5221.str	0.0278499126434	146862	4487	9.1	7.6	0.0	321.263240099
=============================================================================================
ERROR in semicolon_block_collapse for text starting at: [;
synthetic (Clone is a gift from M. Inouye, Rutgers University:
Reference - S. Chatterjee, W. Jiang]
FAIL	bmr4108.str	0.0121560096741	65794	4498	7.1	7.6	0.0	322.275501013
=============================================================================================
ERROR in semicolon_block_collapse for text starting at: [;
   _Entity.Target_identifier                 .
   _Entity.Polymer_author_defined_seq        .
   _]
FAIL	bmr4302.str	0.0281689167023	148039	4554	8.8	7.6	0.0	328.227492094
=============================================================================================
ERROR in semicolon_block_collapse for text starting at: [;
ARID domain-containing protein 3A, 
Dead ringer-like protein 1, 
B-cell regulator of IgH transcrip]
FAIL	bmr16348.str	0.655761003494	3392421	4556	11.1	7.6	0.0	328.895390987
=============================================================================================
ERROR in semicolon_block_collapse for text starting at: [; . . 15531 1 

   stop_

save_


    
    
    

save_experiment_list
   _Experiment_list.Sf_catego]
FAIL	bmr15531.str	0.0280160903931	144328	4573	17.1	7.6	0.0	329.778920174
=============================================================================================
ERROR in semicolon_block_collapse for text starting at: [;

   loop_
      _Entity_purity.ID
      _Entity_purity.Sample_ID
      _Entity_purity.Sample_label]
FAIL	bmr4068.str	0.0173361301422	92428	4575	18.2	7.6	0.0	329.857349157
=============================================================================================
ERROR in semicolon_block_collapse for text starting at: [;
Binding Of N,N',N"-Triacetylchitotriose To Hew Lysozyme: A Powder Diffraction Study
; . . . . . 10]
FAIL	bmr1803.str	0.03391289711	179065	4585	7.5	7.6	0.0	330.331602097
=============================================================================================
WARNING: (2) found pattern: [\s_\S+\s+] preceded by: [      3 . . 2011-05-31 2008-01-04 update   BMRB   'update]
ERROR in semicolon_block_collapse for text starting at: [;
Binding Of N,N',N"-Triacetylchitotriose To Hew Lysozyme: A Powder Diffraction Study
; . . . . . 10]
FAIL	bmr1653.str	0.0338540077209	178236	4642	9.8	7.6	0.0	333.622163057
=============================================================================================
ERROR in semicolon_block_collapse for text starting at: [;
Binding Of N,N',N"-Triacetylchitotriose To Hew Lysozyme: A Powder Diffraction Study
; . . . . . 10]
FAIL	bmr1772.str	0.0346448421478	182415	4655	7.3	7.6	0.0	334.460191011
=============================================================================================
ERROR in semicolon_block_collapse for text starting at: [;
Binding Of N,N',N"-Triacetylchitotriose To Hew Lysozyme: A Powder Diffraction Study
; . . . . . 10]
FAIL	bmr2786.str	0.0340201854706	178868	4682	12.2	7.6	0.0	335.596397161
=============================================================================================
ERROR in semicolon_block_collapse for text starting at: [;
Binding Of N,N',N"-Triacetylchitotriose To Hew Lysozyme: A Powder Diffraction Study
; . . . . . 10]
FAIL	bmr1650.str	0.0353770256042	185371	4686	16.7	7.6	0.0	335.786702156
=============================================================================================
ERROR in semicolon_block_collapse for text starting at: [;
http://hugin.ethz.ch/wuthrich/software/molmol/bruker/  
http://hugin.ethz.ch/wuthrich/software/mol]
FAIL	bmr15806.str	0.0180971622467	96280	4732	9.1	7.6	0.0	338.105754137
=============================================================================================
ERROR in semicolon_block_collapse for text starting at: [;
   _Entity.Target_identifier                 .
   _Entity.Polymer_author_defined_seq        .
   _]
FAIL	bmr10022.str	0.0335159301758	175997	4780	16.7	7.6	0.0	341.87974
=============================================================================================
ERROR in semicolon_block_collapse for text starting at: [;
   _Entity.DB_query_date                     .
   _Entity.DB_query_revised_last_date        2013-1]
FAIL	bmr6179.str	0.0134959220886	71542	4784	6.2	7.6	0.0	342.143855095
=============================================================================================
ERROR in semicolon_block_collapse for text starting at: [;
Binding Of N,N',N"-Triacetylchitotriose To Hew Lysozyme: A Powder Diffraction Study
; . . . . . 10]
FAIL	bmr1884.str	0.0337781906128	178370	4800	7.5	7.6	0.0	343.012863159
=============================================================================================
ERROR in semicolon_block_collapse for text starting at: [;

save_


    
    
    

save_1JCaCO
   _Coupling_constant_list.Sf_category                   coup]
FAIL	bmr16962.str	0.0524799823761	269172	4813	9.4	7.6	0.0	343.646243095
=============================================================================================
ERROR in semicolon_block_collapse for text starting at: [;
   _Entity.Target_identifier                 .
   _Entity.Polymer_author_defined_seq        -8-109]
FAIL	bmr7058.str	0.0329818725586	173091	4832	9.8	7.6	0.0	345.022897005
=============================================================================================
ERROR in semicolon_block_collapse for text starting at: [;
The 14 K fragment of E. coli DNA topoisomeraseI was cloned, expressed and
purified as described in]
FAIL	bmr4045.str	0.0281751155853	148931	4868	25.7	7.6	0.0	346.749545097
=============================================================================================
ERROR in semicolon_block_collapse for text starting at: [;
   _Entity.DB_query_date                     .
   _Entity.DB_query_revised_last_date        2015-0]
FAIL	bmr6229.str	0.0424652099609	223447	4869	15.7	7.6	0.0	346.792280197
=============================================================================================
ERROR in semicolon_block_collapse for text starting at: [;
The aminoacid sequence is derived from T cell receptor altered peptide ligands
of Myelin Basic Pro]
FAIL	bmr20062.str	0.0110650062561	59590	4889	7.7	7.6	0.0	348.237712145
=============================================================================================
ERROR in semicolon_block_collapse for text starting at: [;
   _Entity.Target_identifier                 .
   _Entity.Polymer_author_defined_seq        .
   _]
FAIL	bmr11045.str	0.00970697402954	52539	5061	8.3	7.6	0.0	357.439677
=============================================================================================
ERROR in semicolon_block_collapse for text starting at: [;
The methylarginines ADMA and MMA inhibit the production of nitric oxide
synthase.[3] As such, DDAH]
FAIL	bmr19743.str	0.0266149044037	140262	5083	6.3	7.6	0.0	358.389580011
=============================================================================================
ERROR in semicolon_block_collapse for text starting at: [;
Binding Of N,N',N"-Triacetylchitotriose To Hew Lysozyme: A Powder Diffraction Study
; . . . . . 10]
FAIL	bmr1105.str	0.0337250232697	178198	5100	7.5	7.6	0.0	359.559357166
=============================================================================================
ERROR in semicolon_block_collapse for text starting at: [;

   loop_
      _Task.Task
      _Task.Entry_ID
      _Task.Software_ID

      processing 5514 1 
]
FAIL	bmr5514.str	0.0288639068604	151555	5119	14.3	7.6	0.0	360.761245966
=============================================================================================
ERROR in semicolon_block_collapse for text starting at: [;
   _Chem_comp.DB_query_date                     .
   _Chem_comp.DB_last_query_revised_last_date   ]
FAIL	bmr15230.str	0.0677878856659	352375	5131	23.2	7.6	0.0	361.74446106
=============================================================================================
ERROR in semicolon_block_collapse for text starting at: [;
Binding Of N,N',N"-Triacetylchitotriose To Hew Lysozyme: A Powder Diffraction Study
; . . . . .  9]
FAIL	bmr5069.str	0.0393500328064	207917	5137	8.5	7.6	0.0	362.036019087
=============================================================================================
ERROR in semicolon_block_collapse for text starting at: [;
   _Sample.Aggregate_sample_number          .
   _Sample.Solvent_system                  '90% H2O/]
FAIL	bmr16104.str	0.0119979381561	62121	5164	6.7	7.5	0.0	364.103502035
=============================================================================================
ERROR in semicolon_block_collapse for text starting at: [;
   _Sample.Aggregate_sample_number          .
   _Sample.Solvent_system                   .
   _Sa]
FAIL	bmr6759.str	0.0348620414734	183235	5178	25.6	7.5	0.0	364.737518072
=============================================================================================
ERROR in semicolon_block_collapse for text starting at: [;
   _Entity.Target_identifier                 .
   _Entity.Polymer_author_defined_seq        .
   _]
FAIL	bmr4897.str	0.0242879390717	129044	5215	10.7	7.5	0.0	366.716717005
=============================================================================================
ERROR in semicolon_block_collapse for text starting at: [;
   _Assigned_chem_shift_list.Details                       .
   _Assigned_chem_shift_list.Text_dat]
FAIL	bmr11006.str	0.0182499885559	95666	5221	9.1	7.5	0.0	366.979882002
=============================================================================================
ERROR in semicolon_block_collapse for text starting at: [;

   loop_
      _Experiment.ID
      _Experiment.Name
      _Experiment.Raw_data_flag
      _Exper]
FAIL	bmr5682.str	0.0194499492645	102854	5227	8.3	7.5	0.0	367.217051029
=============================================================================================
ERROR in semicolon_block_collapse for text starting at: [;

   loop_
      _Task.Task
      _Task.Entry_ID
      _Task.Software_ID

      'Structure refineme]
FAIL	bmr6639.str	0.0172719955444	99570	5260	9.5	7.5	0.0	368.990089178
=============================================================================================
ERROR in semicolon_block_collapse for text starting at: [;
fusion with the gene for the N-terminal 78 residues of T4 
lysozyme produced an unusual folded, so]
FAIL	bmr4324.str	0.014554977417	78006	5297	10.5	7.6	0.0	372.358874083
=============================================================================================
ERROR in semicolon_block_collapse for text starting at: [;
   _Entity.Target_identifier                 .
   _Entity.Polymer_author_defined_seq        .
   _]
FAIL	bmr7252.str	0.00990390777588	53901	5301	8.3	7.6	0.0	372.513153076
=============================================================================================
ERROR in semicolon_block_collapse for text starting at: [;
   _Entity.Target_identifier                 .
   _Entity.Polymer_author_defined_seq        .
   _]
FAIL	bmr5032.str	0.0143411159515	77053	5362	17.6	7.6	0.0	376.836402178
=============================================================================================
ERROR in semicolon_block_collapse for text starting at: [;
   _Entity.Target_identifier                 .
   _Entity.Polymer_author_defined_seq        .
   _]
FAIL	bmr5457.str	0.010833978653	58269	5371	7.7	7.6	0.0	377.21511507
=============================================================================================
ERROR in semicolon_block_collapse for text starting at: [;

   loop_
      _Experiment.ID
      _Experiment.Name
      _Experiment.Raw_data_flag
      _Exper]
FAIL	bmr11026.str	0.0216629505157	115240	5432	7.7	7.6	0.0	380.702238083
=============================================================================================
ERROR in semicolon_block_collapse for text starting at: [;
Stromelysin was prepared by overexpression in E.coli strain BL21(DE3)(pLyseE)
transformed with pst]
FAIL	bmr5231.str	0.0334968566895	177964	5449	7.5	7.6	0.0	382.149837017
=============================================================================================
ERROR in semicolon_block_collapse for text starting at: [; 
      4382 
      2 
      

   stop_

save_


    
    
    

save_spectrometer_1
   _NMR_sp]
FAIL	bmr4382.str	0.0196931362152	104479	5496	8.3	7.6	0.0	385.094364166
=============================================================================================
ERROR in semicolon_block_collapse for text starting at: [;
   _Chem_comp.DB_query_date                     .
   _Chem_comp.DB_last_query_revised_last_date   ]
FAIL	bmr10134.str	0.0138640403748	73530	5508	5.9	7.6	0.0	385.702222109
=============================================================================================
ERROR in semicolon_block_collapse for text starting at: [;
Binding Of N,N',N"-Triacetylchitotriose To Hew Lysozyme: A Powder Diffraction Study
; . . . . . 10]
FAIL	bmr1802.str	0.0339140892029	179065	5524	7.3	7.6	0.0	386.5043962
=============================================================================================
ERROR in semicolon_block_collapse for text starting at: [;
   _Entity.Target_identifier                 .
   _Entity.Polymer_author_defined_seq        .
   _]
FAIL	bmr7104.str	0.0181641578674	96659	5544	12.5	7.6	0.0	387.469545126
=============================================================================================
ERROR in semicolon_block_collapse for text starting at: [; 
      InChI            
      InChI               
          1.02  
      25390 
      HEM 
     ]
FAIL	bmr25390.str	0.0196142196655	104458	5576	8.7	7.6	0.0	389.233012199
=============================================================================================
ERROR in semicolon_block_collapse for text starting at: [;
N tag sequence is TEV cleavable:  
MGSSHHHHHHSSGRENLYFQGH 
C-terminal GS
; . . 18468 1 

   stop_
]
FAIL	bmr18468.str	0.265884160995	1381057	5580	10.0	7.6	0.0	389.748092175
=============================================================================================
ERROR in semicolon_block_collapse for text starting at: [; . . 5918 1 

   stop_

save_


	 
    
    
    

save_sample_1
   _Sample.Sf_category         ]
FAIL	bmr5918.str	0.0209860801697	113120	5595	8.0	7.6	0.0	390.339745045
=============================================================================================
ERROR in semicolon_block_collapse for text starting at: [;
Pi4 occurs naturally in the venom of Pandinus imperator scorpions, with an
amidated C-terminus. It]
FAIL	bmr5676.str	0.0143008232117	76992	5646	11.1	7.6	0.0	393.18245101
=============================================================================================
ERROR in semicolon_block_collapse for text starting at: [;
N-His6-Lyp-Thr-FF11-60-C,  
His6 - Histag,   
Lyp - Lipoil Domain Solublity Tag,  
Thr - Thrombin ]
FAIL	bmr18010.str	0.0188739299774	100530	5655	8.7	7.6	0.0	393.657591105
=============================================================================================
ERROR in semicolon_block_collapse for text starting at: [;
The expression vector pQE-30 (Qiagen) containing the hp8 sequence cloned in
theBamHI-HindIII site ]
FAIL	bmr19364.str	0.0137150287628	74388	5662	11.8	7.6	0.0	393.965422153
=============================================================================================
ERROR in semicolon_block_collapse for text starting at: [;
In order to accommodate heterologous expression, the DNA sequence which encodes
the amino acid seq]
FAIL	bmr18930.str	0.0151200294495	81754	5684	5.6	7.6	0.0	396.140371084
=============================================================================================
ERROR in semicolon_block_collapse for text starting at: [; . . 6192 1 

   stop_

save_


	 
    
    
    

save_sample_1
   _Sample.Sf_category         ]
FAIL	bmr6192.str	0.0143508911133	78745	5721	6.2	7.6	0.0	398.103796005
=============================================================================================
ERROR in semicolon_block_collapse for text starting at: [;
   _Assigned_chem_shift_list.Text_data_format              .
   _Assigned_chem_shift_list.Text_dat]
FAIL	bmr6197.str	0.0204141139984	108382	5737	16.7	7.6	0.0	398.736298084
=============================================================================================
ERROR in semicolon_block_collapse for text starting at: [;
   _Chem_comp.DB_query_date                     .
   _Chem_comp.DB_last_query_revised_last_date   ]
FAIL	bmr5960.str	0.0321440696716	169744	5745	7.9	7.6	0.0	399.354019165
=============================================================================================
ERROR in semicolon_block_collapse for text starting at: [;
The recombinant protein includes three additional C-terminal amino acids, 
ALA-ALA-GLU
; . . 4046 ]
FAIL	bmr4046.str	0.0211160182953	112158	5775	11.1	7.6	0.0	401.109282017
=============================================================================================
ERROR in semicolon_block_collapse for text starting at: [;
Protein is encoded on the broad-host range plasmid RP4/RK2;
Plasmid is transmitted to a wide range]
FAIL	bmr4792.str	0.0229678153992	122521	5776	7.4	7.6	0.0	401.132472992
=============================================================================================
ERROR in semicolon_block_collapse for text starting at: [;

   loop_
      _Experiment.ID
      _Experiment.Name
      _Experiment.Raw_data_flag
      _Exper]
FAIL	bmr6313.str	0.0350329875946	189114	5791	7.1	7.6	0.0	402.041609049
=============================================================================================
ERROR in semicolon_block_collapse for text starting at: [;
   _Assigned_chem_shift_list.Text_data_format              .
   _Assigned_chem_shift_list.Text_dat]
FAIL	bmr6591.str	0.0203158855438	115149	5811	8.0	7.6	0.0	403.133202076
=============================================================================================
ERROR in semicolon_block_collapse for text starting at: [;

   loop_
      _Task.Task
      _Task.Entry_ID
      _Task.Software_ID

      'data analysis' 582]
FAIL	bmr5824.str	0.0300731658936	157522	5822	16.2	7.6	0.0	403.824081182
=============================================================================================
ERROR in semicolon_block_collapse for text starting at: [;
   _Entity.Target_identifier                 .
   _Entity.Polymer_author_defined_seq        .
   _]
FAIL	bmr11048.str	0.0105710029602	56497	5852	7.7	7.6	0.0	406.170225143
=============================================================================================
ERROR in semicolon_block_collapse for text starting at: [;
   _Entity.Target_identifier                 .
   _Entity.Polymer_author_defined_seq        .
   _]
FAIL	bmr4087.str	0.0240659713745	127680	5879	10.0	7.6	0.0	407.683274031
=============================================================================================
ERROR in semicolon_block_collapse for text starting at: [;
   _Chem_comp.DB_query_date                     .
   _Chem_comp.DB_last_query_revised_last_date   ]
FAIL	bmr5600.str	0.0338230133057	177697	5928	7.5	7.6	0.0	410.325611115
=============================================================================================
ERROR in semicolon_block_collapse for text starting at: [;

   loop_
      _Sample_condition_variable.Type
      _Sample_condition_variable.Val
      _Sample]
FAIL	bmr4432.str	0.013053894043	74507	5929	6.2	7.6	0.0	410.338890076
=============================================================================================
ERROR in semicolon_block_collapse for text starting at: [;

   loop_
      _Sample_condition_variable.Type
      _Sample_condition_variable.Val
      _Sample]
FAIL	bmr15832.str	0.0101718902588	54992	5942	8.3	7.6	0.0	411.245249987
=============================================================================================
ERROR in semicolon_block_collapse for text starting at: [;
   _Assigned_chem_shift_list.Text_data_format              .
   _Assigned_chem_shift_list.Text_dat]
FAIL	bmr4935.str	0.0298600196838	157551	5974	8.3	7.6	0.0	413.111900091
=============================================================================================
ERROR in semicolon_block_collapse for text starting at: [;
   _Entity.Target_identifier                 .
   _Entity.Polymer_author_defined_seq        .
   _]
FAIL	bmr11081.str	0.0224409103394	118516	6001	7.4	7.6	0.0	414.544950008
=============================================================================================
ERROR in semicolon_block_collapse for text starting at: [;

   loop_
      _Task.Task
      _Task.Entry_ID
      _Task.Software_ID

      'Structure Refineme]
FAIL	bmr4979.str	0.0140769481659	75366	6024	6.2	7.6	0.0	416.381443977
=============================================================================================
ERROR in semicolon_block_collapse for text starting at: [;
   _Entity.Target_identifier                 .
   _Entity.Polymer_author_defined_seq        .
   _]
FAIL	bmr5368.str	0.0255401134491	134750	6070	6.7	7.6	0.0	418.957126141
=============================================================================================
ERROR in semicolon_block_collapse for text starting at: [;
   _Entity.Target_identifier                 .
   _Entity.Polymer_author_defined_seq        .
   _]
FAIL	bmr5680.str	0.0412302017212	215968	6086	8.0	7.6	0.0	420.043531179
=============================================================================================
ERROR in semicolon_block_collapse for text starting at: [;
   _Assigned_chem_shift_list.Text_data_format              .
   _Assigned_chem_shift_list.Text_dat]
FAIL	bmr4448.str	0.0387659072876	204421	6129	8.5	7.6	0.0	423.260035992
=============================================================================================
ERROR in semicolon_block_collapse for text starting at: [;
The Taxonomy ID of genus Tityus is: 6886;
no ID was found for species cambridgei.
; . . 5082 1 

 ]
FAIL	bmr5082.str	0.00897288322449	47908	6133	18.2	7.6	0.0	423.522855043
=============================================================================================
ERROR in semicolon_block_collapse for text starting at: [;
A cDNA fragment encoding amino acids 1-138 of human cytosolic 
Phospholipase A2 was subcloned into]
FAIL	bmr4188.str	0.0358300209045	189256	6183	9.3	7.6	0.0	426.083485126
=============================================================================================
ERROR in semicolon_block_collapse for text starting at: [;
   _Chem_comp.DB_query_date                     .
   _Chem_comp.DB_last_query_revised_last_date   ]
FAIL	bmr10133.str	0.014899969101	79136	6194	11.1	7.6	0.0	426.534484148
=============================================================================================
ERROR in semicolon_block_collapse for text starting at: [;
   _Entity.Target_identifier                 .
   _Entity.Polymer_author_defined_seq        .
   _]
FAIL	bmr6110.str	0.0128500461578	68879	6236	6.7	7.6	0.0	428.965120077
=============================================================================================
ERROR in semicolon_block_collapse for text starting at: [;
Binding Of N,N',N"-Triacetylchitotriose To Hew Lysozyme: A Powder Diffraction Study
; . . . . . 10]
FAIL	bmr1651.str	0.035062789917	185471	6248	9.3	7.6	0.0	431.583189964
=============================================================================================
ERROR in semicolon_block_collapse for text starting at: [;
   _Entity.Target_identifier                 .
   _Entity.Polymer_author_defined_seq        .
   _]
FAIL	bmr6025.str	0.0217080116272	115267	6255	7.7	7.6	0.0	432.015627146
=============================================================================================
ERROR in semicolon_block_collapse for text starting at: [;
   _Entity.Target_identifier                 .
   _Entity.Polymer_author_defined_seq        .
   _]
FAIL	bmr6989.str	0.0256109237671	135992	6268	12.9	7.6	0.0	432.719702005
=============================================================================================
ERROR in semicolon_block_collapse for text starting at: [;

   loop_
      _Sample_condition_variable.Type
      _Sample_condition_variable.Val
      _Sample]
FAIL	bmr4237.str	0.0212941169739	113385	6275	8.0	7.6	0.0	433.00399518
=============================================================================================
ERROR in semicolon_block_collapse for text starting at: [;

   loop_
      _Experiment.ID
      _Experiment.Name
      _Experiment.Raw_data_flag
      _Exper]
FAIL	bmr5544.str	0.0277628898621	145872	6284	9.1	7.6	0.0	433.298928976
=============================================================================================
ERROR in semicolon_block_collapse for text starting at: [;
   _Chem_comp.DB_query_date                     .
   _Chem_comp.DB_last_query_revised_last_date   ]
FAIL	bmr4414.str	0.0180039405823	96528	6299	4.8	7.6	0.0	434.32901907
=============================================================================================
ERROR in semicolon_block_collapse for text starting at: [;
   _Entity.Target_identifier                 .
   _Entity.Polymer_author_defined_seq        .
   _]
FAIL	bmr7255.str	0.0096869468689	52645	6330	9.1	7.6	0.0	435.863578081
=============================================================================================
ERROR in semicolon_block_collapse for text starting at: [;
   _Assigned_chem_shift_list.Text_data_format              .
   _Assigned_chem_shift_list.Text_dat]
FAIL	bmr6637.str	0.0200288295746	113072	6335	8.3	7.6	0.0	436.117202997
=============================================================================================
ERROR in semicolon_block_collapse for text starting at: [;
   _Entity.Target_identifier                 .
   _Entity.Polymer_author_defined_seq        .
   _]
FAIL	bmr5616.str	0.0231621265411	122595	6356	7.1	7.6	0.0	437.972015142
=============================================================================================
ERROR in semicolon_block_collapse for text starting at: [; 
      custcare@varianinc.com 
      7080 
      4 
      

   stop_

   loop_
      _Task.Task
  ]
FAIL	bmr7080.str	0.0326039791107	169709	6379	12.2	7.6	0.0	441.332842112
=============================================================================================
ERROR in semicolon_block_collapse for text starting at: [;
This is not a naturally occurring peptide.  It is a chimeric peptide made of
two segments from two]
FAIL	bmr5911.str	0.0121369361877	65430	6403	6.7	7.6	0.0	442.986104965
=============================================================================================
ERROR in semicolon_block_collapse for text starting at: [;
   _Entity.Ambiguous_conformational_states   no
   _Entity.Ambiguous_chem_comp_sites         no
  ]
FAIL	bmr11067.str	0.0253610610962	133306	6529	9.7	7.6	0.0	455.360699177
=============================================================================================
ERROR in semicolon_block_collapse for text starting at: [;
   _Assigned_chem_shift_list.Text_data_format              .
   _Assigned_chem_shift_list.Text_dat]
FAIL	bmr4471.str	0.0372760295868	195522	6553	8.7	7.6	0.0	456.688858032
=============================================================================================
ERROR in semicolon_block_collapse for text starting at: [; . . 5702 1 

   stop_

save_


	 
    
    
    

save_sample_1
   _Sample.Sf_category         ]
FAIL	bmr5702.str	0.0169160366058	91401	6564	9.5	7.6	0.0	457.261111021
=============================================================================================
ERROR in semicolon_block_collapse for text starting at: [;
DNA coding for rep1-136 was inserted into plasmid pQE-32 and overexpressed in
E.coli strain M15pRe]
FAIL	bmr5341.str	0.0224769115448	118910	6567	10.7	7.6	0.0	457.476283073
=============================================================================================
ERROR in semicolon_block_collapse for text starting at: [;
Avance II UiO
Bruker Avance II  
University of Oslo  
Cryoprobe
; . . 16148 1 

   stop_

save_


]
FAIL	bmr16148.str	0.0115580558777	62471	6579	7.1	7.6	0.0	462.432970047
=============================================================================================
ERROR in semicolon_block_collapse for text starting at: [;
   _Entity.Target_identifier                 .
   _Entity.Polymer_author_defined_seq        .
   _]
FAIL	bmr6859.str	0.0098729133606	53103	6607	7.7	7.6	0.0	463.998275995
=============================================================================================
ERROR in semicolon_block_collapse for text starting at: [;

   loop_
      _Chem_shift_ref.Atom_type
      _Chem_shift_ref.Atom_isotope_number
      _Chem_sh]
FAIL	bmr6577.str	0.488467931747	2516921	6676	8.2	7.6	0.0	470.392408133
=============================================================================================
ERROR in semicolon_block_collapse for text starting at: [;
MinC is a regulatory protein that  
inhibits assembly of the FtsZ cytokinetic ring of  
bacteria.
]
FAIL	bmr19007.str	0.0276291370392	147107	6717	8.8	7.6	0.0	472.5878582
=============================================================================================
ERROR in semicolon_block_collapse for text starting at: [;
   _Entity.Target_identifier                 .
   _Entity.Polymer_author_defined_seq        .
   _]
FAIL	bmr6399.str	0.0342478752136	175385	6724	7.3	7.6	0.0	473.191483021
=============================================================================================
ERROR in semicolon_block_collapse for text starting at: [;
Binding Of N,N',N"-Triacetylchitotriose To Hew Lysozyme: A Powder Diffraction Study
; . . . . . 10]
FAIL	bmr2231.str	0.0345079898834	181818	6727	7.3	7.6	0.0	473.303946018
=============================================================================================
ERROR in semicolon_block_collapse for text starting at: [;
Expressed as a fusion with the follwoing compoentns (N to C) 
Thioredoxin 
His tag 
TEV cleavage s]
FAIL	bmr18054.str	0.00966715812683	53051	6741	16.7	7.6	0.0	473.86000514
=============================================================================================
ERROR in semicolon_block_collapse for text starting at: [;
   _Assigned_chem_shift_list.Text_data_format              .
   _Assigned_chem_shift_list.Text_dat]
FAIL	bmr4001.str	0.0307881832123	160241	6752	15.8	7.6	0.0	474.75763917
=============================================================================================
ERROR in semicolon_block_collapse for text starting at: [;
   _Chem_comp.DB_query_date                     .
   _Chem_comp.DB_last_query_revised_last_date   ]
FAIL	bmr10135.str	0.0139830112457	73832	6760	6.2	7.6	0.0	475.104406118
=============================================================================================
ERROR in semicolon_block_collapse for text starting at: [;
   _Entity.Target_identifier                 .
   _Entity.Polymer_author_defined_seq        .
   _]
FAIL	bmr6623.str	0.0175089836121	92713	6783	9.1	7.6	0.0	476.68682003
=============================================================================================
ERROR in semicolon_block_collapse for text starting at: [;
   _Entity.Target_identifier                 .
   _Entity.Polymer_author_defined_seq        .
   _]
FAIL	bmr6752.str	0.0519890785217	273405	6791	7.9	7.6	0.0	477.040810108
=============================================================================================
ERROR in semicolon_block_collapse for text starting at: [;
   _Assigned_chem_shift_list.Text_data_format              .
   _Assigned_chem_shift_list.Text_dat]
FAIL	bmr4134.str	0.0216598510742	116096	6886	18.5	7.6	0.0	482.73142004
=============================================================================================
ERROR in semicolon_block_collapse for text starting at: [;
Binding Of N,N',N"-Triacetylchitotriose To Hew Lysozyme: A Powder Diffraction Study
; . . . . . 10]
FAIL	bmr2917.str	0.033732175827	178519	6894	7.5	7.6	0.0	483.103308201
=============================================================================================
ERROR in semicolon_block_collapse for text starting at: [;

   loop_
      _Chem_shift_ref.Atom_type
      _Chem_shift_ref.Atom_isotope_number
      _Chem_sh]
FAIL	bmr6681.str	0.011608839035	62763	6920	7.1	7.6	0.0	485.33257699
=============================================================================================
ERROR in semicolon_block_collapse for text starting at: [;
   _Chem_comp.DB_query_date                     .
   _Chem_comp.DB_last_query_revised_last_date   ]
FAIL	bmr5156.str	0.0356788635254	187206	6984	9.1	7.6	0.0	489.988502979
=============================================================================================
ERROR in semicolon_block_collapse for text starting at: [;
   _Assigned_chem_shift_list.Text_data_format              .
   _Assigned_chem_shift_list.Text_dat]
FAIL	bmr4963.str	0.0332779884338	173204	7016	7.5	7.6	0.0	492.181837082
=============================================================================================
ERROR in semicolon_block_collapse for text starting at: [;
   _Entity.Target_identifier                 .
   _Entity.Polymer_author_defined_seq        .
   _]
FAIL	bmr5955.str	0.0160648822784	85883	7148	5.3	7.6	0.0	499.401756048
=============================================================================================
ERROR in semicolon_block_collapse for text starting at: [;
   _Entity.Target_identifier                 .
   _Entity.Polymer_author_defined_seq        .
   _]
FAIL	bmr15664.str	0.0286719799042	152370	7161	8.8	7.6	0.0	500.165428162
=============================================================================================
ERROR in semicolon_block_collapse for text starting at: [;
   _NMR_spectrometer.Manufacturer     VARIAN
   _NMR_spectrometer.Model            INOVA
   _NMR_s]
FAIL	bmr7286.str	0.0468859672546	246789	7162	7.1	7.6	0.0	500.212536097
=============================================================================================
ERROR in semicolon_block_collapse for text starting at: [;
D Nhsqc estimation of dynamics:
  T1 = 423 +/- 39 ms 
  T1rho =  94 +/- 4 ms 
  Tc= 5.9 +/- 0.4 ns]
FAIL	bmr16377.str	0.108568191528	563485	7182	8.5	7.6	0.0	502.418212175
=============================================================================================
ERROR in semicolon_block_collapse for text starting at: [;
   _Entity.Target_identifier                 .
   _Entity.Polymer_author_defined_seq        .
   _]
FAIL	bmr7253.str	0.00987792015076	53546	7190	8.3	7.6	0.0	502.942537069
=============================================================================================
ERROR in semicolon_block_collapse for text starting at: [;
   _Assigned_chem_shift_list.Text_data_format              .
   _Assigned_chem_shift_list.Text_dat]
FAIL	bmr5208.str	0.0295648574829	154518	7201	8.3	7.6	0.0	503.900645018
=============================================================================================
ERROR in semicolon_block_collapse for text starting at: [;
   _Entity.Target_identifier                 .
   _Entity.Polymer_author_defined_seq        .
   _]
FAIL	bmr19214.str	0.0399742126465	210120	7217	8.2	7.6	0.0	504.829840183
=============================================================================================
ERROR in semicolon_block_collapse for text starting at: [;

   loop_
      _Task.Task
      _Task.Entry_ID
      _Task.Software_ID

      'chemical shift ass]
FAIL	bmr5399.str	0.0284819602966	151069	7285	8.6	7.6	0.0	512.020478964
=============================================================================================
ERROR in semicolon_block_collapse for text starting at: [;
   _Chem_comp.DB_query_date                     .
   _Chem_comp.DB_last_query_revised_last_date   ]
FAIL	bmr5088.str	0.0183200836182	97415	7290	9.1	7.6	0.0	512.257713079
=============================================================================================
ERROR in semicolon_block_collapse for text starting at: [;
The host-vector system used is extremely 
efficient. Using Bioflow 3000 Fermenter
150 mg protein p]
FAIL	bmr5280.str	0.0380628108978	198070	7329	8.5	7.6	0.0	514.211560011
=============================================================================================
ERROR in semicolon_block_collapse for text starting at: [;
Binding Of N,N',N"-Triacetylchitotriose To Hew Lysozyme: A Powder Diffraction Study
; . . . . . 10]
FAIL	bmr2858.str	0.0353088378906	185971	7367	9.3	7.6	0.0	518.172178984
=============================================================================================
ERROR in semicolon_block_collapse for text starting at: [;
   _Assigned_chem_shift_list.Text_data_format              .
   _Assigned_chem_shift_list.Text_dat]
FAIL	bmr4466.str	0.025817155838	135274	7384	9.4	7.6	0.0	520.195665121
=============================================================================================
ERROR in semicolon_block_collapse for text starting at: [;
gene was sub-cloned into a vector encoding a cleavable N-terminal hexa-His/SMT3- 
tag by ligation-]
FAIL	bmr17437.str	0.0182511806488	97066	7399	9.1	7.6	0.0	520.900250196
=============================================================================================
ERROR in semicolon_block_collapse for text starting at: [;
cytosolic domain. Uniprot ID 
P40259
; . . 19650 1 

   stop_

save_


    
    
    

save_experi]
FAIL	bmr19650.str	0.0115609169006	62117	7444	14.3	7.6	0.0	524.775278091
=============================================================================================
ERROR in semicolon_block_collapse for text starting at: [;

   loop_
      _Task.Task
      _Task.Entry_ID
      _Task.Software_ID

      refinement 5969 1 
]
FAIL	bmr5969.str	0.0286538600922	150728	7447	5.9	7.6	0.0	524.951915026
=============================================================================================
ERROR in semicolon_block_collapse for text starting at: [;
hemically synthesized by an Applied Biosystems model 433A automated peptide synthesizer with Fmoc ]
FAIL	bmr25429.str	0.011237859726	60780	7468	7.1	7.6	0.0	525.956562042
=============================================================================================
ERROR in semicolon_block_collapse for text starting at: [;
   _Entity.Target_identifier                 .
   _Entity.Polymer_author_defined_seq        .
   _]
FAIL	bmr6938.str	0.0338342189789	178240	7478	7.5	7.6	0.0	526.321698189
=============================================================================================
ERROR in semicolon_block_collapse for text starting at: [;
   _Chem_comp.DB_query_date                     .
   _Chem_comp.DB_last_query_revised_last_date   ]
FAIL	bmr6766.str	0.0369679927826	194478	7500	10.9	7.6	0.0	527.389173031
=============================================================================================
ERROR in semicolon_block_collapse for text starting at: [;
p15 was expressed as a GST-fusion protein.  The GST portion was cleaved 
off by thrombin.
; . . 47]
FAIL	bmr4701.str	0.0275449752808	140596	7504	6.2	7.6	0.0	527.89433217
=============================================================================================
ERROR in semicolon_block_collapse for text starting at: [;

save_


    
    
    

save_NMR_spectrometer
   _NMR_spectrometer.Sf_category      NMR_spect]
FAIL	bmr5480.str	0.0537321567535	285952	7524	9.2	7.6	0.0	528.86830616
=============================================================================================
ERROR in semicolon_block_collapse for text starting at: [;
   _Coupling_constant_list.Text_data_format              .
   _Coupling_constant_list.Text_data   ]
FAIL	bmr4995.str	0.0224299430847	117796	7553	10.7	7.6	0.0	530.498471975
=============================================================================================
ERROR in semicolon_block_collapse for text starting at: [;
   _Entity.Target_identifier                 .
   _Entity.Polymer_author_defined_seq        .
   _]
FAIL	bmr4814.str	0.0323829650879	172485	7573	12.5	7.6	0.0	531.699707031
=============================================================================================
ERROR in semicolon_block_collapse for text starting at: [;
   _Entity.Target_identifier                 .
   _Entity.Polymer_author_defined_seq        .
   _]
FAIL	bmr6007.str	0.0301330089569	159283	7579	8.1	7.6	0.0	531.949990988
=============================================================================================
ERROR in semicolon_block_collapse for text starting at: [;
   _Entity.Target_identifier                 .
   _Entity.Polymer_author_defined_seq        .
   _]
FAIL	bmr7115.str	0.0381119251251	200263	7586	8.7	7.6	0.0	532.990381002
=============================================================================================
ERROR in semicolon_block_collapse for text starting at: [;

   loop_
      _Experiment.ID
      _Experiment.Name
      _Experiment.Raw_data_flag
      _Exper]
FAIL	bmr15188.str	0.0211679935455	109258	7599	15.4	7.6	0.0	533.764089108
=============================================================================================
ERROR in semicolon_block_collapse for text starting at: [;

   loop_
      _Sample_condition_variable.Type
      _Sample_condition_variable.Val
      _Sample]
FAIL	bmr5093.str	0.0312259197235	165859	7627	7.9	7.6	0.0	536.456722975
=============================================================================================
ERROR in semicolon_block_collapse for text starting at: [;
Isolation from the seeds of Vigna radiata var. radiate, and purification by
S25-Sepharose cation e]
FAIL	bmr6089.str	0.0151679515839	81877	7651	5.6	7.6	0.0	538.203932047
=============================================================================================
ERROR in semicolon_block_collapse for text starting at: [;
   _Assigned_chem_shift_list.Text_data_format              .
   _Assigned_chem_shift_list.Text_dat]
FAIL	bmr6657.str	0.0148408412933	86753	7659	10.5	7.6	0.0	538.619343042
=============================================================================================
ERROR in semicolon_block_collapse for text starting at: [;
   _Entity.Target_identifier                 .
   _Entity.Polymer_author_defined_seq        .
   _]
FAIL	bmr19025.str	0.019721031189	104508	7676	8.3	7.6	0.0	539.36909914
=============================================================================================
ERROR in semicolon_block_collapse for text starting at: [;
   _Assigned_chem_shift_list.Text_data_format              .
   _Assigned_chem_shift_list.Text_dat]
FAIL	bmr16481.str	0.0894470214844	467004	7710	8.4	7.6	0.0	541.595481157
=============================================================================================
ERROR in semicolon_block_collapse for text starting at: [;

   loop_
      _Chem_shift_ref.Atom_type
      _Chem_shift_ref.Atom_isotope_number
      _Chem_sh]
FAIL	bmr4348.str	0.0199389457703	106782	7730	8.0	7.6	0.0	542.479933977
=============================================================================================
ERROR in semicolon_block_collapse for text starting at: [;
   _Entity.DB_query_date                     .
   _Entity.DB_query_revised_last_date        2015-0]
FAIL	bmr6024.str	0.0324790477753	171062	7776	7.7	7.6	0.0	548.042869091
=============================================================================================
ERROR in semicolon_block_collapse for text starting at: [; 
      . 
      7235 
      2 
      

   stop_

   loop_
      _Task.Task
      _Task.Entry_ID
  ]
FAIL	bmr7235.str	0.0289311408997	151737	7782	8.6	7.6	0.0	548.239446163
=============================================================================================
ERROR in semicolon_block_collapse for text starting at: [; 
      http://www.nmr.chem.uu.nl/haddock/ 
      17024 
      4 
      

   stop_

   loop_
      ]
FAIL	bmr17024.str	0.0270230770111	141307	7845	9.1	7.6	0.0	551.598348141
=============================================================================================
ERROR in semicolon_block_collapse for text starting at: [;

   loop_
      _Vendor.Name
      _Vendor.Address
      _Vendor.Electronic_address
      _Vendor.]
FAIL	bmr15257.str	0.0281910896301	147917	7897	8.8	7.6	0.0	554.431711197
=============================================================================================
ERROR in semicolon_block_collapse for text starting at: [;
Supplementation of media with glycerol (5-10% v/v) dramatically increased yield
of over-expressed ]
FAIL	bmr6212.str	0.0196580886841	105152	7930	8.3	7.6	0.0	556.023044109
=============================================================================================
ERROR in semicolon_block_collapse for text starting at: [;
   _Entity.Target_identifier                 .
   _Entity.Polymer_author_defined_seq        .
   _]
FAIL	bmr4866.str	0.0176720619202	93231	7939	18.2	7.6	0.0	556.767301083
=============================================================================================
ERROR in semicolon_block_collapse for text starting at: [;
   _Assigned_chem_shift_list.Text_data_format              .
   _Assigned_chem_shift_list.Text_dat]
FAIL	bmr6528.str	0.0335237979889	177389	7949	9.8	7.6	0.0	557.168416977
=============================================================================================
ERROR in semicolon_block_collapse for text starting at: [;
Binding Of N,N',N"-Triacetylchitotriose To Hew Lysozyme: A Powder Diffraction Study
; . . . . . 10]
FAIL	bmr1104.str	0.0336909294128	178198	7958	7.7	7.6	0.0	558.016406059
=============================================================================================
ERROR in semicolon_block_collapse for text starting at: [;

   loop_
      _Vendor.Name
      _Vendor.Address
      _Vendor.Electronic_address
      _Vendor.]
FAIL	bmr15162.str	0.0200381278992	105729	7992	8.3	7.6	0.0	561.478212118
=============================================================================================
ERROR in semicolon_block_collapse for text starting at: [; . . 6410 1 

   stop_

save_


    
    
    

save_experiment_list
   _Experiment_list.Sf_categor]
FAIL	bmr6410.str	0.0344250202179	181936	8003	7.3	7.6	0.0	562.132230997
=============================================================================================
ERROR in semicolon_block_collapse for text starting at: [;
   _Sample.Aggregate_sample_number          .
   _Sample.Solvent_system                   .
   _Sa]
FAIL	bmr7325.str	0.0228941440582	120207	8075	7.4	7.6	0.0	567.185902119
=============================================================================================
ERROR in semicolon_block_collapse for text starting at: [;
   _Assigned_chem_shift_list.Text_data_format              .
   _Assigned_chem_shift_list.Text_dat]
FAIL	bmr7234.str	0.0358119010925	186476	8100	9.1	7.6	0.0	568.275681019
=============================================================================================
ERROR in semicolon_block_collapse for text starting at: [; . . 18568 1 

   stop_

save_


    
    
    

save_experimental_source
   _Entity_experimental_s]
FAIL	bmr18568.str	0.0135200023651	72090	8102	11.8	7.6	0.0	568.338108063
=============================================================================================
ERROR in semicolon_block_collapse for text starting at: [;
   _Assigned_chem_shift_list.Text_data_format              .
   _Assigned_chem_shift_list.Text_dat]
FAIL	bmr6081.str	0.0373668670654	197372	8112	8.9	7.6	0.0	568.907155037
=============================================================================================
ERROR in semicolon_block_collapse for text starting at: [;
Sample was a gift from Drs A. Hershko and I. Rose 
j. Biol. Chem. 255, 7525-7528
; . . 6458 1 

  ]
FAIL	bmr6458.str	0.013943195343	75016	8148	5.9	7.6	0.0	572.215493202
=============================================================================================
ERROR in semicolon_block_collapse for text starting at: [;
expressed in E. coli TOPP I strain (Stratagene)
The human SOD gene has been expressed in the pBR32]
FAIL	bmr4202.str	0.0365438461304	192780	8161	8.9	7.6	0.0	573.262089968
=============================================================================================
ERROR in semicolon_block_collapse for text starting at: [;
   _Chem_comp.DB_query_date                     .
   _Chem_comp.DB_last_query_revised_last_date   ]
FAIL	bmr4578.str	0.0277931690216	146698	8166	9.1	7.6	0.0	573.465488195
=============================================================================================
ERROR in semicolon_block_collapse for text starting at: [;

   loop_
      _Task.Task
      _Task.Entry_ID
      _Task.Software_ID

      'process NMR spectr]
FAIL	bmr5099.str	0.0373458862305	194195	8187	8.9	7.6	0.0	574.651160002
=============================================================================================
ERROR in semicolon_block_collapse for text starting at: [;
   _Entity.Target_identifier                 .
   _Entity.Polymer_author_defined_seq        .
   _]
FAIL	bmr5590.str	0.0264592170715	140093	8206	6.5	7.6	0.0	576.10396719
=============================================================================================
ERROR in semicolon_block_collapse for text starting at: [;

   loop_
      _Spectral_dim.ID
      _Spectral_dim.Atom_type
      _Spectral_dim.Atom_isotope_nu]
FAIL	bmr15476.str	0.023087978363	282366	8211	7.4	7.6	0.0	576.364042997
=============================================================================================
ERROR in semicolon_block_collapse for text starting at: [;
   _Chem_comp.DB_query_date                     .
   _Chem_comp.DB_last_query_revised_last_date   ]
FAIL	bmr4249.str	0.0330522060394	175323	8222	7.7	7.6	0.0	576.991633177
=============================================================================================
ERROR in semicolon_block_collapse for text starting at: [;
Binding Of N,N',N"-Triacetylchitotriose To Hew Lysozyme: A Powder Diffraction Study
; . . . . . 10]
FAIL	bmr1882.str	0.0337009429932	178301	8274	7.3	7.6	0.0	581.645112991
=============================================================================================
ERROR in semicolon_block_collapse for text starting at: [;
N-terminal His tag +  
3C protease cleavage site
; . . 18718 1 

   stop_

save_


	 
    
    ]
FAIL	bmr18718.str	0.00784111022949	43032	8398	11.1	7.6	0.0	590.960302114
=============================================================================================
ERROR in semicolon_block_collapse for text starting at: [;
   _Entity.Target_identifier                 .
   _Entity.Polymer_author_defined_seq        .
   _]
FAIL	bmr6680.str	0.0168809890747	89871	8428	10.0	7.6	0.0	592.897709131
=============================================================================================
ERROR in semicolon_block_collapse for text starting at: [;
The corresponding cDNA was cloned into pET22b using PCR generated NdeI and
HindIII restriction enz]
FAIL	bmr5401.str	0.0268280506134	142563	8459	9.1	7.6	0.0	595.914744139
=============================================================================================
ERROR in semicolon_block_collapse for text starting at: [;
   _Entity.Target_identifier                 .
   _Entity.Polymer_author_defined_seq        .
   _]
FAIL	bmr5750.str	0.0155558586121	79589	8465	10.0	7.6	0.0	598.03350997
=============================================================================================
WARNING: (2) found pattern: [\s_\S+\s+] preceded by: [      'C85M_S100A1]
ERROR in semicolon_block_collapse for text starting at: [;
   _Chem_comp.DB_query_date                     .
   _Chem_comp.DB_last_query_revised_last_date   ]
FAIL	bmr17046.str	0.0288240909576	151929	8515	14.7	7.6	0.0	600.739524126
=============================================================================================
ERROR in semicolon_block_collapse for text starting at: [;
RRM2 portion of RMB39_HUMAN. Sequence contains MGHHHHHHSHM N-term tag.  
Numbering 235-331 in full]
FAIL	bmr15343.str	0.449476957321	2330134	8527	8.3	7.6	0.0	601.696762085
=============================================================================================
ERROR in semicolon_block_collapse for text starting at: [;

   loop_
      _Spectral_dim.ID
      _Spectral_dim.Atom_type
      _Spectral_dim.Atom_isotope_nu]
FAIL	bmr18569.str	0.0525350570679	1505728	8548	16.1	7.6	0.0	602.765001059
=============================================================================================
ERROR in semicolon_block_collapse for text starting at: [;
   _Entity.Target_identifier                 .
   _Entity.Polymer_author_defined_seq        .
   _]
FAIL	bmr5154.str	0.0182440280914	92032	8564	9.1	7.6	0.0	603.469837189
=============================================================================================
ERROR in semicolon_block_collapse for text starting at: [;
DNA was chemically synthesized and then transcribed in vitro using T7 RNA 
polymerase.
; . . 5932 ]
FAIL	bmr5932.str	0.0200431346893	106732	8612	8.3	7.6	0.0	610.222005129
=============================================================================================
ERROR in semicolon_block_collapse for text starting at: [;
Native LEKTI domain 6 (HF7665) was isolated from a peptide library generated 
from human blood ult]
FAIL	bmr5551.str	0.0140459537506	76048	8613	11.1	7.6	0.0	610.236279011
=============================================================================================
ERROR in semicolon_block_collapse for text starting at: [;
   _Coupling_constant_list.Text_data_format              .
   _Coupling_constant_list.Text_data   ]
FAIL	bmr4334.str	0.0360279083252	188792	8633	7.0	7.6	0.0	611.365401983
=============================================================================================
ERROR in semicolon_block_collapse for text starting at: [;

   loop_
      _Vendor.Name
      _Vendor.Address
      _Vendor.Electronic_address
      _Vendor.]
FAIL	bmr6616.str	0.00960803031921	51727	8658	8.3	7.6	0.0	613.172317028
=============================================================================================
ERROR in semicolon_block_collapse for text starting at: [;
commercial construct consists of two identical B domains covalently linked. 
Used for binding to i]
FAIL	bmr4325.str	0.0198538303375	105573	8697	8.0	7.6	0.0	616.21114397
=============================================================================================
ERROR in semicolon_block_collapse for text starting at: [; . . 4580 1 

   stop_

save_


    
    
    

save_experimental_source
   _Entity_experimental_sr]
FAIL	bmr4580.str	0.0212318897247	112280	8708	7.7	7.6	0.0	616.659919977
=============================================================================================
ERROR in semicolon_block_collapse for text starting at: [;
The peptide was synthesized by automated solid-phase synthesis using Fmoc 
chemistry and purified ]
FAIL	bmr4148.str	0.00855112075806	47271	8724	10.0	7.6	0.0	617.370757103
=============================================================================================
ERROR in semicolon_block_collapse for text starting at: [;
500MHz four-channel Bruker DRX500 spectrometer with a z-shield gradient triple
resonance cryoprobe]
FAIL	bmr6376.str	0.0329959392548	171813	8750	22.0	7.6	0.0	619.719758034
=============================================================================================
ERROR in semicolon_block_collapse for text starting at: [;
   _Entity.DB_query_date                     .
   _Entity.DB_query_revised_last_date        2015-1]
FAIL	bmr10078.str	0.0246648788452	130486	8784	10.0	7.6	0.0	622.238692045
=============================================================================================
ERROR in semicolon_block_collapse for text starting at: [;
   _Chem_comp.DB_query_date                     .
   _Chem_comp.DB_last_query_revised_last_date   ]
FAIL	bmr5086.str	0.0199220180511	106097	8789	8.3	7.6	0.0	622.559588194
=============================================================================================
ERROR in semicolon_block_collapse for text starting at: [;
   _Chem_comp.DB_query_date                     .
   _Chem_comp.DB_last_query_revised_last_date   ]
FAIL	bmr7150.str	0.0356020927429	187819	8824	9.3	7.6	0.0	624.710537195
=============================================================================================
ERROR in semicolon_block_collapse for text starting at: [;

   loop_
      _Task.Task
      _Task.Entry_ID
      _Task.Software_ID

      'restrained molecul]
FAIL	bmr5594.str	0.0183250904083	96821	8831	4.8	7.6	0.0	624.983836174
=============================================================================================
ERROR in semicolon_block_collapse for text starting at: [;
Binding Of N,N',N"-Triacetylchitotriose To Hew Lysozyme: A Powder Diffraction Study
; . . . . . 10]
FAIL	bmr7160.str	0.0444850921631	234764	8840	9.3	7.6	0.0	625.659748077
=============================================================================================
ERROR in semicolon_block_collapse for text starting at: [;

   loop_
      _Task.Task
      _Task.Entry_ID
      _Task.Software_ID

      'peak picking'     ]
FAIL	bmr5839.str	0.0107979774475	57785	8842	23.1	7.6	0.0	625.743498087
=============================================================================================
ERROR in semicolon_block_collapse for text starting at: [;
   _Assigned_chem_shift_list.Text_data_format              .
   _Assigned_chem_shift_list.Text_dat]
FAIL	bmr4053.str	0.045912027359	240232	8869	7.4	7.6	0.0	627.199010134
=============================================================================================
ERROR in semicolon_block_collapse for text starting at: [;
Full length TIMP-1 is found in the extracellular matrix of
many human tissues and in body fluids.
]
FAIL	bmr4327.str	0.0331518650055	175265	8884	7.5	7.6	0.0	628.042932034
=============================================================================================
ERROR in semicolon_block_collapse for text starting at: [;
MPG1 was synthesized and was cloned into the pHUE vector. This vector produced
recombinant MPG1 fu]
FAIL	bmr17978.str	0.027419090271	146382	8928	9.1	7.6	0.0	630.30946517
=============================================================================================
ERROR in semicolon_block_collapse for text starting at: [;
The expression vector pET has a 6His-tagged sequence fused to its Nterminus. A
seven amino acid re]
FAIL	bmr6776.str	0.024209022522	129462	8955	10.0	7.6	0.0	631.58259201
=============================================================================================
ERROR in semicolon_block_collapse for text starting at: [;

save_


    
    
    

	
	
	

save_chemical_shift_reference_set_1
   _Chem_shift_reference.S]
FAIL	bmr4263.str	0.0410802364349	215141	8958	28.0	7.6	0.0	631.734839201
=============================================================================================
ERROR in semicolon_block_collapse for text starting at: [;
   _Entity.DB_query_date                     .
   _Entity.DB_query_revised_last_date        2015-0]
FAIL	bmr6074.str	0.0292310714722	154054	9002	8.3	7.6	0.0	634.436423063
=============================================================================================
ERROR in semicolon_block_collapse for text starting at: [;
This protein was computationally designed de novo, and hence has no natural
source.  The protein w]
FAIL	bmr15132.str	0.0198171138763	105792	9021	8.3	7.6	0.0	635.314776182
=============================================================================================
ERROR in semicolon_block_collapse for text starting at: [;
Binding Of N,N',N"-Triacetylchitotriose To Hew Lysozyme: A Powder Diffraction Study
; . . . . . 10]
FAIL	bmr1975.str	0.0342969894409	180610	9045	9.5	7.6	0.0	636.420628071
=============================================================================================
ERROR in semicolon_block_collapse for text starting at: [;

   loop_
      _Sample_condition_variable.Type
      _Sample_condition_variable.Val
      _Sample]
FAIL	bmr6925.str	0.0207710266113	109770	9070	8.0	7.6	0.0	637.999999046
=============================================================================================
ERROR in semicolon_block_collapse for text starting at: [;
Homeobox protein Nkx-3.1 
Q99801 (NKX31_HUMAN)
; . . 17484 1 

   stop_

save_


    
    
    

s]
FAIL	bmr17484.str	0.0275628566742	145836	9084	9.1	7.6	0.0	639.042567968
=============================================================================================
ERROR in semicolon_block_collapse for text starting at: [;
Expression media: 
MJ9 100%N15 5%C13 
MJ9 100%N15 100%C13
; . . 15821 1 

   stop_

save_


	 
]
FAIL	bmr15821.str	0.328474998474	1704793	9090	8.4	7.6	0.0	639.574988127
=============================================================================================
ERROR in semicolon_block_collapse for text starting at: [;
   _Entity.Target_identifier                 .
   _Entity.Polymer_author_defined_seq        .
   _]
FAIL	bmr7149.str	0.0148558616638	76243	9113	11.1	7.6	0.0	641.094671011
=============================================================================================
ERROR in semicolon_block_collapse for text starting at: [; 
      . 
      16203 
      1 
      

   stop_

   loop_
      _Task.Task
      _Task.Entry_ID
 ]
FAIL	bmr16203.str	0.0298848152161	158601	9137	8.3	7.6	0.0	642.313199997
=============================================================================================
ERROR in semicolon_block_collapse for text starting at: [;
   _Assigned_chem_shift_list.Text_data_format              .
   _Assigned_chem_shift_list.Text_dat]
FAIL	bmr4875.str	0.0158588886261	90675	9157	10.0	7.6	0.0	643.419013023
=============================================================================================
ERROR in semicolon_block_collapse for text starting at: [;
   _Entity.Target_identifier                 .
   _Entity.Polymer_author_defined_seq        .
   _]
FAIL	bmr11046.str	0.0115640163422	61314	9194	7.1	7.6	0.0	645.364907026
=============================================================================================
ERROR in semicolon_block_collapse for text starting at: [;

   loop_
      _Chem_shift_ref.Atom_type
      _Chem_shift_ref.Atom_isotope_number
      _Chem_sh]
FAIL	bmr4038.str	0.0408239364624	212408	9253	22.4	7.6	0.0	658.737466097
=============================================================================================
ERROR in semicolon_block_collapse for text starting at: [;
C-terminal tag LEHHHHHH. 
The protein is a monomer by gel filtration chromatography and static lig]
FAIL	bmr15791.str	0.405465126038	2107626	9328	11.7	7.6	0.0	665.881501198
=============================================================================================
ERROR in semicolon_block_collapse for text starting at: [;
   _Chem_comp.DB_query_date                     .
   _Chem_comp.DB_last_query_revised_last_date   ]
FAIL	bmr15941.str	0.0371510982513	192690	9348	8.9	7.6	0.0	666.915722132
=============================================================================================
ERROR in semicolon_block_collapse for text starting at: [;
pGEV2 ref.: 
JR Huth et al., Protein Sci. 6:2359-2364, 1997
; . . 16295 1 

   stop_

save_


	]
FAIL	bmr16295.str	0.0143010616302	76718	9355	11.1	7.6	0.0	667.420782089
=============================================================================================
ERROR in semicolon_block_collapse for text starting at: [;
   _Sample.Aggregate_sample_number          .
   _Sample.Solvent_system                  '95% H2O/]
FAIL	bmr18293.str	0.0224571228027	119763	9370	7.4	7.6	0.0	667.927606106
=============================================================================================
ERROR in semicolon_block_collapse for text starting at: [;
The studied molecule was expressed as a fusion protein with
glutathione-S-transferase, from which ]
FAIL	bmr5275.str	0.0485990047455	258638	9391	10.3	7.6	0.0	668.8993361
=============================================================================================
ERROR in semicolon_block_collapse for text starting at: [; . . 18851 1 
      3 spectrometer_3 Bruker Avance . 600 'Equipped with a conventional 5mm 1H[13C/1]
FAIL	bmr18851.str	0.0117990970612	64551	9414	14.3	7.6	0.0	670.8411901
=============================================================================================
ERROR in semicolon_block_collapse for text starting at: [;
AVANCE Bruker spectrometer equipped of triple resonance TXI probehead and
pulsed field gradient.
;]
FAIL	bmr11027.str	0.0214710235596	114456	9425	7.7	7.6	0.0	671.260231018
=============================================================================================
ERROR in semicolon_block_collapse for text starting at: [;
pHtrII(1-159) was expressed in E.coli, and pHtrII(100-159) was obtained by 
trypsin digestion.
; .]
FAIL	bmr11031.str	0.0193309783936	103221	9471	8.7	7.6	0.0	674.973057032
=============================================================================================
ERROR in semicolon_block_collapse for text starting at: [; 10116 1 

   stop_

   loop_
      _Assembly_bio_function.Biological_function
      _Assembly_bio_]
FAIL	bmr10116.str	0.00887298583984	48506	9507	18.2	7.6	0.0	676.773280144
=============================================================================================
ERROR in semicolon_block_collapse for text starting at: [;

   loop_
      _Sample_condition_variable.Type
      _Sample_condition_variable.Val
      _Sample]
FAIL	bmr4232.str	0.0278549194336	147654	9524	8.8	7.6	0.0	677.67189908
=============================================================================================
ERROR in semicolon_block_collapse for text starting at: [;

   loop_
      _Sample_condition_variable.Type
      _Sample_condition_variable.Val
      _Sample]
FAIL	bmr15830.str	0.012923002243	69793	9560	6.7	7.6	0.0	680.978957176
=============================================================================================
ERROR in semicolon_block_collapse for text starting at: [;

   loop_
      _Task.Task
      _Task.Entry_ID
      _Task.Software_ID

      Analysis 6087 2 

 ]
FAIL	bmr6087.str	0.0174808502197	93787	9572	9.1	7.6	0.0	682.123795033
=============================================================================================
ERROR in semicolon_block_collapse for text starting at: [;
   _Sample.Aggregate_sample_number          .
   _Sample.Solvent_system                   .
   _Sa]
FAIL	bmr7245.str	0.0151538848877	80216	9578	5.6	7.6	0.0	682.400650978
=============================================================================================
ERROR in semicolon_block_collapse for text starting at: [;
N-terminal His tag +   
3C protease cleavage site
; . . 18719 1 

   stop_

save_


	 
    
   ]
FAIL	bmr18719.str	0.00823593139648	45508	9630	9.1	7.6	0.0	685.476752043
=============================================================================================
ERROR in semicolon_block_collapse for text starting at: [;
   _Entity.Target_identifier                 .
   _Entity.Polymer_author_defined_seq        .
   _]
FAIL	bmr15543.str	0.0217671394348	116091	9659	7.7	7.6	0.0	687.046259165
=============================================================================================
ERROR in semicolon_block_collapse for text starting at: [;
peptide synthesis, chromatographically equivalent to the peptide isolated from
gill extracts.
; . ]
FAIL	bmr6085.str	0.0105721950531	56779	9680	7.7	7.6	0.0	688.296881199
=============================================================================================
ERROR in semicolon_block_collapse for text starting at: [;
   _Sample.Aggregate_sample_number          .
   _Sample.Solvent_system                  '100% D2O]
FAIL	bmr15306.str	0.0331130027771	175278	9769	7.5	7.6	0.0	695.177834034
=============================================================================================
ERROR in semicolon_block_collapse for text starting at: [;
Equipped with TCI cryoprobe      
triple resonance, tripe-axis pulsed field gradient probes
; . . ]
FAIL	bmr15488.str	0.0347111225128	183443	9793	7.3	7.6	0.0	697.116865158
=============================================================================================
ERROR in semicolon_block_collapse for text starting at: [;
   _Chem_comp.DB_query_date                     .
   _Chem_comp.DB_last_query_revised_last_date   ]
FAIL	bmr6785.str	0.035120010376	183380	9813	7.1	7.6	0.0	698.158536196
=============================================================================================
ERROR in semicolon_block_collapse for text starting at: [;

   loop_
      _Chem_shift_ref.Atom_type
      _Chem_shift_ref.Atom_isotope_number
      _Chem_sh]
FAIL	bmr16294.str	0.0137131214142	74658	9814	6.3	7.6	0.0	698.172470093
=============================================================================================
ERROR in semicolon_block_collapse for text starting at: [;
Binding Of N,N',N"-Triacetylchitotriose To Hew Lysozyme: A Powder Diffraction Study
; . . . . . 10]
FAIL	bmr569.str	0.0330820083618	174603	9830	17.5	7.6	0.0	698.848457098
=============================================================================================
ERROR in semicolon_block_collapse for text starting at: [;
   _Entity.Target_identifier                 .
   _Entity.Polymer_author_defined_seq        .
   _]
FAIL	bmr6416.str	0.0516490936279	270393	9836	8.1	7.6	0.0	699.382250071
=============================================================================================
ERROR in semicolon_block_collapse for text starting at: [;
C-tag=LEHHHHHHHH
Monomer by light scattering
; . . 15079 1 

   stop_

save_


	 
    
    
   ]
FAIL	bmr15079.str	0.0177249908447	93652	9855	9.1	7.6	0.0	700.245715141
=============================================================================================
ERROR in semicolon_block_collapse for text starting at: [;

   loop_
      _Sample_condition_variable.Type
      _Sample_condition_variable.Val
      _Sample]
FAIL	bmr5079.str	0.0248749256134	130953	9859	6.7	7.6	0.0	700.441514015
=============================================================================================
ERROR in semicolon_block_collapse for text starting at: [;
   _Sample.Aggregate_sample_number          .
   _Sample.Solvent_system                   .
   _Sa]
FAIL	bmr10010.str	0.0252549648285	132969	9862	6.7	7.6	0.0	700.552699089
=============================================================================================
ERROR in semicolon_block_collapse for text starting at: [;
   _Assigned_chem_shift_list.Text_data_format              .
   _Assigned_chem_shift_list.Text_dat]
FAIL	bmr5935.str	0.0254571437836	137361	9879	9.7	7.6	0.0	701.508262157
=============================================================================================
ERROR in semicolon_block_collapse for text starting at: [; . . 4059 1 

   stop_

save_


	 
    
    
    

save_sample_one
   _Sample.Sf_category       ]
FAIL	bmr4059.str	0.0100128650665	54115	9885	16.7	7.6	0.0	701.756839991
=============================================================================================
ERROR in semicolon_block_collapse for text starting at: [;
   _Assigned_chem_shift_list.Text_data_format              .
   _Assigned_chem_shift_list.Text_dat]
FAIL	bmr4112.str	0.0135490894318	72730	9893	11.8	7.6	0.0	702.445949078
=============================================================================================
ERROR in semicolon_block_collapse for text starting at: [;
Expression host is Eschirechia coli strain BL21(DE3). 
The first three amino acids (SHM) are a clo]
FAIL	bmr5161.str	0.0260128974915	135514	9906	12.1	7.6	0.0	704.02848506
=============================================================================================
ERROR in semicolon_block_collapse for text starting at: [;

   loop_
      _Vendor.Name
      _Vendor.Address
      _Vendor.Electronic_address
      _Vendor.]
FAIL	bmr6619.str	0.0094850063324	51124	9914	8.3	7.6	0.0	704.344465971
=============================================================================================
ERROR in semicolon_block_collapse for text starting at: [;
standard configuration  
with triple resonance cryogenic probe equipped with self-shielded single ]
FAIL	bmr15128.str	0.0403389930725	212817	9951	8.3	7.6	0.0	706.159497976
=============================================================================================
ERROR in semicolon_block_collapse for text starting at: [;
   _Chem_comp.DB_query_date                     .
   _Chem_comp.DB_last_query_revised_last_date   ]
FAIL	bmr4985.str	0.0461177825928	239979	10000	14.3	7.6	0.0	709.863008976
=============================================================================================
ERROR in semicolon_block_collapse for text starting at: [;
Drosophila melanogaster sequence from nanos RNA termed the Smaug Recognition
Element.
; . . 6956 1]
FAIL	bmr6956.str	0.0241949558258	128388	10004	10.3	7.6	0.0	709.996257067
=============================================================================================
ERROR in semicolon_block_collapse for text starting at: [;

   loop_
      _Sample_condition_variable.Type
      _Sample_condition_variable.Val
      _Sample]
FAIL	bmr4339.str	0.0291259288788	154781	10014	8.6	7.6	0.0	710.622612
=============================================================================================
ERROR in semicolon_block_collapse for text starting at: [;
   _Assigned_chem_shift_list.Text_data_format              .
   _Assigned_chem_shift_list.Text_dat]
FAIL	bmr4100.str	0.0254950523376	134453	10016	13.3	7.6	0.0	710.720142126
=============================================================================================
ERROR in semicolon_block_collapse for text starting at: [;

   loop_
      _Task.Task
      _Task.Entry_ID
      _Task.Software_ID

      'NMR data processin]
FAIL	bmr5177.str	0.0465090274811	245395	10024	8.8	7.6	0.0	711.130205154
=============================================================================================
ERROR in semicolon_block_collapse for text starting at: [;
   _Entity.DB_query_date                     .
   _Entity.DB_query_revised_last_date        2015-0]
FAIL	bmr6061.str	0.0187809467316	100160	10039	8.7	7.6	0.0	712.876734972
=============================================================================================
ERROR in semicolon_block_collapse for text starting at: [;
   _Chem_comp.DB_query_date                     .
   _Chem_comp.DB_last_query_revised_last_date   ]
FAIL	bmr5752.str	0.0259561538696	137019	10057	9.4	7.6	0.0	714.835146189
=============================================================================================
ERROR in semicolon_block_collapse for text starting at: [;
   
Spectrometer equipped with a 5 mm TXI triple resonance, triple-axis gradient
probe.
; . . 5030]
FAIL	bmr5030.str	0.0388391017914	207323	10087	13.0	7.6	0.0	716.728669167
=============================================================================================
ERROR in semicolon_block_collapse for text starting at: [;

   loop_
      _Chem_shift_ref.Atom_type
      _Chem_shift_ref.Atom_isotope_number
      _Chem_sh]
FAIL	bmr15143.str	0.0141050815582	76166	10097	5.9	7.6	0.0	717.427885056
=============================================================================================
ERROR in semicolon_block_collapse for text starting at: [;
   _Sample.Aggregate_sample_number          .
   _Sample.Solvent_system                  '100% D2O]
FAIL	bmr18970.str	0.00920081138611	50225	10128	8.3	7.6	0.0	719.318768978
=============================================================================================
ERROR in semicolon_block_collapse for text starting at: [;
Binding Of N,N',N"-Triacetylchitotriose To Hew Lysozyme: A Powder Diffraction Study
; . . . . . 10]
FAIL	bmr7159.str	0.0374310016632	198202	10153	8.9	7.6	0.0	721.093708992
=============================================================================================
ERROR in semicolon_block_collapse for text starting at: [;
   _Assigned_chem_shift_list.Text_data_format              .
   _Assigned_chem_shift_list.Text_dat]
FAIL	bmr4429.str	0.0296149253845	157185	10160	8.3	7.6	0.0	721.563975096
=============================================================================================
ERROR in semicolon_block_collapse for text starting at: [;
overexpression in E. coli resulted in a modification of the N-terminus 
from MKQ to AQ
; . . 4344 ]
FAIL	bmr4344.str	0.0165050029755	88529	10188	10.0	7.6	0.0	722.679606199
=============================================================================================
ERROR in semicolon_block_collapse for text starting at: [;
experssion media:  
MJ9 100%N15 5%C13 and  
MJ9 100%N15 100%C13
; . . 15819 1 

   stop_

save_


]
FAIL	bmr15819.str	0.138345956802	720969	10201	8.4	7.6	0.0	723.324382067
=============================================================================================
ERROR in semicolon_block_collapse for text starting at: [; . . 4097 1 

   stop_

save_


	 
    
    
    

save_sample_one
   _Sample.Sf_category       ]
FAIL	bmr4097.str	0.0198490619659	107714	10206	8.0	7.6	0.0	723.458372116
=============================================================================================
ERROR in semicolon_block_collapse for text starting at: [;
   _Entity.Target_identifier                 .
   _Entity.Polymer_author_defined_seq        .
   _]
FAIL	bmr6837.str	0.0361778736115	190465	10236	9.1	7.6	0.0	726.419080973
=============================================================================================
ERROR in semicolon_block_collapse for text starting at: [;
   _Entity.Target_identifier                 .
   _Entity.Polymer_author_defined_seq        .
   _]
FAIL	bmr6235.str	0.0304341316223	156447	10309	8.3	7.6	0.0	731.532270193
=============================================================================================
ERROR in semicolon_block_collapse for text starting at: [;
It is equipped with a 5 mm inverse triple resonance (1H/13C/BB), 
Z-axis gradient probe.
; . . 504]
FAIL	bmr5040.str	0.027487039566	145120	10318	8.8	7.6	0.0	732.139364004
=============================================================================================
ERROR in semicolon_block_collapse for text starting at: [;
Binding Of N,N',N"-Triacetylchitotriose To Hew Lysozyme: A Powder Diffraction Study
; . . . . .  9]
FAIL	bmr11052.str	0.0425491333008	223156	10379	7.8	7.6	0.0	736.316150188
=============================================================================================
ERROR in semicolon_block_collapse for text starting at: [;
   _Entity.Target_identifier                 .
   _Entity.Polymer_author_defined_seq        .
   _]
FAIL	bmr6919.str	0.0296239852905	153635	10441	8.3	7.6	0.0	740.587558985
=============================================================================================
ERROR in semicolon_block_collapse for text starting at: [;
Room temperature TBI probe;  
NMR studies were performed at the Centre for Magnetic Resonance, St.]
FAIL	bmr19922.str	0.012843132019	69804	10459	6.7	7.6	0.0	741.598353148
=============================================================================================
ERROR in semicolon_block_collapse for text starting at: [;
Binding Of N,N',N"-Triacetylchitotriose To Hew Lysozyme: A Powder Diffraction Study
; . . . . . 10]
FAIL	bmr1798.str	0.0338988304138	179138	10466	9.5	7.6	0.0	742.027529001
=============================================================================================
ERROR in semicolon_block_collapse for text starting at: [;
 p16 was cloned by RT-PCR from total RNA from Hela cells with primers using 
 GeneAmp RT-PCR into ]
FAIL	bmr4086.str	0.0244481563568	130540	10604	6.9	7.6	0.0	750.352325201
=============================================================================================
ERROR in semicolon_block_collapse for text starting at: [;
   _Chem_comp.DB_query_date                     .
   _Chem_comp.DB_last_query_revised_last_date   ]
FAIL	bmr4067.str	0.028913974762	153005	10614	8.6	7.6	0.0	750.799636126
=============================================================================================
ERROR in semicolon_block_collapse for text starting at: [;
5-mm TXI CRP 
3-mm Shigemi tube
; . . 25463 1 

   stop_

save_


    
    
    

save_experiment_]
FAIL	bmr25463.str	0.0188701152802	100936	10632	8.7	7.6	0.0	751.611390114
=============================================================================================
ERROR in semicolon_block_collapse for text starting at: [;
   _Assigned_chem_shift_list.Text_data_format              .
   _Assigned_chem_shift_list.Text_dat]
FAIL	bmr5362.str	0.0227708816528	120257	10650	7.1	7.6	0.0	752.450767994
=============================================================================================
ERROR in semicolon_block_collapse for text starting at: [;
   _Entity.Target_identifier                 .
   _Entity.Polymer_author_defined_seq        .
   _]
FAIL	bmr18269.str	0.0278949737549	148342	10651	9.1	7.6	0.0	752.478883982
=============================================================================================
ERROR in semicolon_block_collapse for text starting at: [;
NMR Facility for Macromolecules 
CSIR-CDRI 
Lucknow
; . . 18355 1 

   stop_

save_


    
    
  ]
FAIL	bmr18355.str	0.0230197906494	122619	10697	7.1	7.6	0.0	755.697746992
=============================================================================================
ERROR in semicolon_block_collapse for text starting at: [; . . 18486 1 

   stop_

save_


    
    
    

save_experiment_list
   _Experiment_list.Sf_catego]
FAIL	bmr18486.str	0.0272858142853	143749	10720	9.1	7.6	0.0	759.246762991
=============================================================================================
ERROR in semicolon_block_collapse for text starting at: [;

   loop_
      _Sample_condition_variable.Type
      _Sample_condition_variable.Val
      _Sample]
FAIL	bmr5300.str	0.0280659198761	148391	10755	14.7	7.6	0.0	761.868415117
=============================================================================================
ERROR in semicolon_block_collapse for text starting at: [;
   _Entity.Target_identifier                 .
   _Entity.Polymer_author_defined_seq        .
   _]
FAIL	bmr4854.str	0.0493640899658	259408	10789	8.5	7.6	0.0	763.993919134
=============================================================================================
ERROR in semicolon_block_collapse for text starting at: [;
   _Entity.Target_identifier                 .
   _Entity.Polymer_author_defined_seq        .
   _]
FAIL	bmr15469.str	0.0392642021179	206790	10816	8.3	7.6	0.0	765.389870167
=============================================================================================
ERROR in semicolon_block_collapse for text starting at: [;

   loop_
      _Sample_condition_variable.Type
      _Sample_condition_variable.Val
      _Sample]
FAIL	bmr7202.str	0.024640083313	129759	10836	10.0	7.6	0.0	768.429443121
=============================================================================================
ERROR in semicolon_block_collapse for text starting at: [;
The plasmid for expression (pHisTrxHisNT) encodes a His6 tag,   
thioredoxin, another His6 tag, a ]
FAIL	bmr18262.str	0.0327110290527	171867	10860	15.4	7.6	0.0	769.790130138
=============================================================================================
ERROR in semicolon_block_collapse for text starting at: [;
Prepared as a T7 RNA polymerase transcript from chemically synthesized DNA promoter &
template. A ]
FAIL	bmr4217.str	0.0200290679932	107215	10876	8.0	7.6	0.0	770.400458097
=============================================================================================
ERROR in semicolon_block_collapse for text starting at: [;
   _Assigned_chem_shift_list.Text_data_format              .
   _Assigned_chem_shift_list.Text_dat]
FAIL	bmr6656.str	0.0146689414978	86264	10879	5.9	7.6	0.0	770.532601118
=============================================================================================
ERROR in semicolon_block_collapse for text starting at: [;
   _Entity.Target_identifier                 .
   _Entity.Polymer_author_defined_seq        .
   _]
FAIL	bmr17041.str	0.0285210609436	151075	10910	8.6	7.6	0.0	773.018458128
=============================================================================================
ERROR in semicolon_block_collapse for text starting at: [;
   _Entity.Target_identifier                 .
   _Entity.Polymer_author_defined_seq        .
   _]
FAIL	bmr11033.str	0.0266280174255	141291	10937	9.1	7.6	0.0	774.36354804
=============================================================================================
ERROR in semicolon_block_collapse for text starting at: [;
   _Assigned_chem_shift_list.Text_data_format              .
   _Assigned_chem_shift_list.Text_dat]
FAIL	bmr4352.str	0.0280828475952	149711	10974	8.8	7.6	0.0	777.573570967
=============================================================================================
ERROR in semicolon_block_collapse for text starting at: [;
ORF Names: CG8971 
Taxonomic identifier: 7227 (NCBI)
; . . 17135 1 

   stop_

save_


    
    
 ]
FAIL	bmr17135.str	0.0149729251862	81026	11002	10.5	7.6	0.0	779.692183018
=============================================================================================
ERROR in semicolon_block_collapse for text starting at: [;
   _Assigned_chem_shift_list.Text_data_format              .
   _Assigned_chem_shift_list.Text_dat]
FAIL	bmr5819.str	0.0431928634644	223672	11009	9.6	7.6	0.0	780.171282053
=============================================================================================
ERROR in semicolon_block_collapse for text starting at: [;
   _Assigned_chem_shift_list.Text_data_format              .
   _Assigned_chem_shift_list.Text_dat]
FAIL	bmr4978.str	0.0401690006256	219172	11023	10.2	7.6	0.0	780.843410015
=============================================================================================
ERROR in semicolon_block_collapse for text starting at: [;
TcPABC was expressed as an N-terminal GST tagged recombinant protein.  
The tag was cleaved with t]
FAIL	bmr5698.str	0.0187330245972	99439	11039	8.7	7.6	0.0	783.511346102
=============================================================================================
ERROR in semicolon_block_collapse for text starting at: [;
In order to accommodate heterologous expression, the DNA sequence which encodes
the amino acid seq]
FAIL	bmr18927.str	0.0126221179962	67732	11056	6.7	7.6	0.0	785.030306101
=============================================================================================
ERROR in semicolon_block_collapse for text starting at: [;
cutting sites: NdeI 
and XhoI
; . . 18171 1 

   stop_

save_


	 
    
    
    

save_Tic40-H]
FAIL	bmr18171.str	0.019651889801	104222	11157	8.3	7.6	0.0	791.284384012
=============================================================================================
ERROR in semicolon_block_collapse for text starting at: [;
   _Chem_comp.DB_query_date                     .
   _Chem_comp.DB_last_query_revised_last_date   ]
FAIL	bmr5089.str	0.0123560428619	66151	11163	12.5	7.6	0.0	791.677978039
=============================================================================================
ERROR in semicolon_block_collapse for text starting at: [;
   _Sample.Aggregate_sample_number          .
   _Sample.Solvent_system                  '90% H2O/]
FAIL	bmr16400.str	0.0141861438751	74422	11182	11.8	7.6	0.0	793.198428154
=============================================================================================
