# Supplementary material for: A fast and efficient python library for interfacing with the Biological Magnetic Resonance Data Bank
Source: BMC Bioinformatics. 2017 Mar 17;18:175. doi: 10.1186/s12859-017-1580-5 (PMC5356280; doi:10.1186/s12859-017-1580-5)
Supplement: Additional file 8: — Output of C++ example from Fig. 9. (TXT 1 kb) [file 12859_2017_1580_MOESM8_ESM.txt]

// Output after compiling and executing C++ example
Accessing saveframe categories: 
  data
  save_entry_information
  save_entry_citation
  save_assembly
  save_EVH1
  save_natural_source
  save_experimental_source
  save_sample_1
  save_sample_2
  save_sample_3
  save_sample_4
  save_sample_conditions_1
  save_sample_conditions_2
  save_sample_conditions_3
  save_sample_conditions_4
  save_AZARA
  save_xwinnmr
  save_ANSIG
  save_CNS
  save_spectrometer_1
  save_spectrometer_2
  save_NMR_spectrometer_list
  save_experiment_list
  save_chemical_shift_reference_1
  save_assigned_chem_shift_list_1
  save_combined_NOESY_peak_list

Accessing saveframe data:
  data: 18569
  NMR-STAR version: 3.1.1.61

Accessing loop data:
loop fields:
  Data_set.Type
  Data_set.Count
  Data_set.Entry_ID
loop values:
  Data_set.Type: assigned_chemical_shifts
  Data_set.Count: 1
  Data_set.Entry_ID: 18569
  Data_set.Type: spectral_peak_list
  Data_set.Count: 1
  Data_set.Entry_ID: 18569
